# Supplementary material for: Identification of a novel five ferroptosis-related gene signature as a promising prognostic model for breast cancer
Source: J Cancer Res Clin Oncol. 2023 Sep 20;149(18):16779–95. doi: 10.1007/s00432-023-05423-5 (PMC10645672; doi:10.1007/s00432-023-05423-5)
Supplement: Supplementary file 2 — Supplementary file2 (XLSX 14 KB) [file 432_2023_5423_MOESM2_ESM.xlsx]

## Sheet: Sheet1
Supplementary Table 1: 520 ferroptosis-related genes retrieved from publications
ABCB6	KHNYN	ABCB7	EPAS1	KDM3A	ATP6V1B1
ABCG2	KLF1	ABCC5	FBXL5	MIOX	ATP6V1B2
ACKR1	KLF3	ARHGAP1	HYAL2	MSMO1	ATP6V1C1
ACP5	LAMP2	ASIC3	NEO1	NFU1	ATP6V1C2
ACSL6	LMO2	ATP7A	SOD2	OGFOD1	ATP6V1D
ADD1	LPIN2	B2M	STEAP1	OGFOD2	ATP6V1E1
ADD2	LRP10	C1orf194	ABCE1	OGFOD3	ATP6V1E2
ADIPOR1	MAP2K3	CLTC	ACO2	P3H1	ATP6V1F
AGPAT4	MARCHF2	CP	ADI1	P3H2	ATP6V1G2
AHSP	MARCHF8	CYBRD1	AGMO	P3H3	ATP6V1G3
ALAD	MARK3	DNM2	ALKBH1	P4HA1	ATP6V1H
ALAS2	MBOAT2	FLVCR1	ALKBH2	P4HA3	CAND1
ALDH1L1	MFHAS1	FLVCR2	ALKBH3	P4HTM	CUL1
ALDH6A1	MGST3	FTH1	ALKBH8	PAH	NEDD8
ANK1	MINPP1	FTH1P19	ALOX12	PHF2	RPS27A
AQP3	MKRN1	FTHL17	ALOX12B	PHF8	SKP1
ARHGEF12	MOCOS	FTL	ALOX15	PHYH	TCIRG1
ARL2BP	MOSPD1	FTMT	ALOX15B	PLOD1	UBA52
ASNS	MPP1	HAMP	ALOX5	PLOD2	UBB
ATG4A	MXI1	HEPH	ALOXE3	PLOD3	UBC
ATP6V0A1	MYL4	HEPHL1	AOX1	PPEF1
BACH1	NARF	HFE	BBOX1	PPEF2
BCAM	NCOA4	HPX	CALR	PTGIS
BLVRA	NEK7	HRG	CDO1	RIOX1
BLVRB	NFE2	IFNG	CH25H	RRM2
BMP2K	NFE2L1	IREB2	CYGB	SC5D
BNIP3L	NNT	ISCU	CYP11A1	SCD
BPGM	NR3C1	LCN2	CYP11B1	SCD5
BSG	NUDT4	LMTK2	CYP11B2	TBXAS1
BTG2	OPTN	LTF	CYP17A1	TET1
BTRC	OSBP2	MCOLN1	CYP19A1	TET2
C3	P4HA2	MELTF	CYP1A1	TH
CA1	PC	MIR210	CYP1A2	TMLHE
CA2	PDZK1IP1	MMGT1	CYP1B1	TPH1
CAST	PGLS	NECTIN1	CYP20A1	TPH2
CAT	PICALM	PGRMC2	CYP21A2	TYW5
CCDC28A	PIGQ	RAB11B	CYP24A1	XDH
CCND3	PPOX	REP15	CYP26A1	AIFM3
CDC27	PPP2R5B	SCARA5	CYP26B1	CIAPIN1
CDR2	PRDX2	SFXN1	CYP26C1	CISD1
CIR1	PSMD9	SLC11A1	CYP27A1	CISD2
CLCN3	RAD23A	SLC22A17	CYP27B1	CISD3
CLIC2	RANBP10	SLC25A28	CYP27C1	FDX2
CPOX	RAP1GAP	SLC39A14	CYP2A13	GLRX2
CROCCP2	RBM38	SLC39A8	CYP2A6	NDUFS1
CTNS	RBM5	SLC40A1	CYP2A7	NDUFV2
CTSB	RCL1	SLC46A1	CYP2B6	RFESD
CTSE	RHAG	SLC48A1	CYP2C18	SDHB
DAAM1	RHCE	STEAP2	CYP2C19	UQCRFS1
DCAF10	RHD	STEAP3	CYP2C8	UQCRFS1P1
DCAF11	RIOK3	STEAP4	CYP2C9	ABAT
DCUN1D1	RNF123	TF	CYP2D6	ATG5
DMTN	RNF19A	TFR2	CYP2D7	BCL2
E2F2	SDCBP	TTYH1	CYP2E1	BECN1
EIF2AK1	SEC14L1	ACO1	CYP2F1	CCND1
ELL2	SELENBP1	ATP13A2	CYP2G1P	DRD2
ENDOD1	SIDT2	ATP6AP1	CYP2J2	G6PD
EPB41	SLC10A3	ATP6V0A2	CYP2R1	MAP1LC3A
EPB42	SLC11A2	ATP6V0D1	CYP2S1	PDX1
EPOR	SLC22A4	ATP6V1A	CYP2U1	SLC6A3
ERMAP	SLC25A37	ATP6V1G1	CYP2W1	TFAP2A
EZH1	SLC25A38	BMP6	CYP39A1	TFF1
FBXO34	SLC2A1	BOLA2	CYP3A4	BRIP1
FBXO7	SLC30A1	BOLA2B	CYP3A43	CDK5RAP1
FBXO9	SLC30A10	CCDC115	CYP3A5	CDKAL1
FECH	SLC4A1	CYB561	CYP3A7	CIAO3
FN3K	SLC66A2	CYB561A3	CYP46A1	DDX11
FOXJ2	SLC6A8	ERFE	CYP4A11	DNA2
FOXO3	SLC6A9	FRRS1	CYP4A22	DPYD
FTCD	SLC7A11	FXN	CYP4B1	ELP3
GAPVD1	SMOX	GDF2	CYP4F11	ERCC2
GATA1	SNCA	GLRX3	CYP4F12	ETFDH
GCLC	SPTA1	HIF1A	CYP4F2	EXO5
GCLM	SPTB	HJV	CYP4F22	LIAS
GDE1	SYNJ1	HMOX1	CYP4F3	MOCS1
GLRX5	TAL1	MYC	CYP4F8	MUTYH
GMPS	TCEA1	NDFIP1	CYP4V2	NDUFS2
GYPA	TENT5C	NUBP1	CYP4X1	NDUFS7
GYPB	TFDP2	SMAD4	CYP4Z1	NDUFS8
GYPC	TFRC	SOD1	CYP4Z2P	NDUFV1
GYPE	TMCC2	SRI	CYP51A1	NTHL1
H1-0	TMEM9B	TMEM199	CYP7A1	NUBP2
H4C3	TNRC6B	TMPRSS6	CYP7B1	NUBPL
HAGH	TNS1	TTC7A	CYP8B1	POLD1
HBB	TOP1	ALAS1	DNAJC24	POLE
HBBP1	TRAK2	AMBP	DOHH	PPAT
HBD	TRIM10	ATP5IF1	EGLN1	PRIM2
HBQ1	TRIM58	BDH2	EGLN2	REV3L
HBZ	TSPAN5	COX10	EGLN3	RSAD1
HDGF	TSPO2	COX15	ETHE1	RSAD2
HEBP1	TYR	HMOX2	FA2H	RTEL1
HMBS	UBAC1	IBA57	FAXDC2	TYW1
HTATIP2	UCP2	PGRMC1	FDX1	TYW1B
HTRA2	UROD	SLC25A39	FTO	MT2A
ICAM4	UROS	SRRD	HAAO	ATP6V0A4
IGSF3	USP15	TMEM14C	HBA1	ATP6V0B
ISCA1	VEZF1	TSPO	HBA2	ATP6V0C
KAT2B	XK	UGT1A1	HIF1AN	ATP6V0D2
KDM7A	XPO7	UGT1A4	ISCA2	ATP6V0E1
KEL	YPEL5	BTBD9	JMJD6	ATP6V0E2
