# Supplementary material for: Identification of a novel five ferroptosis-related gene signature as a promising prognostic model for breast cancer
Source: J Cancer Res Clin Oncol. 2023 Sep 20;149(18):16779–95. doi: 10.1007/s00432-023-05423-5 (PMC10645672; doi:10.1007/s00432-023-05423-5)
Supplement: Supplementary file 3 — Supplementary file3 (XLSX 223 KB) [file 432_2023_5423_MOESM3_ESM.xlsx]

## Sheet: Sheet1
Supplementary Table 2：Differentially expressed ferroptosis-related genes between C3 and C4
Tag	logFC	AveExpr	t	P.Value	adj.P.Val	B
SELENOI	0.915419	3.12443	20.3167	3.83971e-67	2.19032e-62	142.115
INAFM1	-1.08163	3.40697	-19.4363	6.54365e-63	1.86638e-58	132.4
LYL1	-0.813277	1.21041	-19.111	2.36483e-61	4.49664e-57	128.823
SOD3	-1.59672	2.39084	-18.9336	1.66699e-60	2.37729e-56	126.876
ARFGEF1	1.11325	3.75062	18.8865	2.79764e-60	3.19178e-56	126.36
CLOCK	0.720486	2.44674	18.8345	4.95289e-60	4.70888e-56	125.791
EAF1	0.798479	3.25282	18.7115	1.91236e-59	1.55841e-55	124.444
LARP4	0.757408	3.28597	18.6582	3.43409e-59	2.44867e-55	123.86
CLDN5	-1.37917	1.87504	-18.3798	7.26001e-58	4.60155e-54	120.818
RC3H2	0.761241	2.56042	18.3653	8.50905e-58	4.8539e-54	120.66
PLAC9	-1.43853	2.05276	-18.3251	1.32147e-57	6.85291e-54	120.221
APOOL	0.788477	2.51669	18.2841	2.06828e-57	9.83192e-54	119.775
MED13	1.06565	3.21046	18.1672	7.41836e-57	3.25518e-53	118.502
GYPC	-0.997507	2.50441	-18.1389	1.01068e-56	4.1181e-53	118.193
PXDC1	-1.08456	3.1603	-18.0292	3.34364e-56	1.27156e-52	117.001
AL035458.1	0.681088	1.12342	18.0058	4.31464e-56	1.53828e-52	116.747
C9orf16	-1.00196	4.55438	-17.9136	1.17919e-55	3.86699e-52	115.745
BPTF	1.01799	3.04829	17.9104	1.22021e-55	3.86699e-52	115.711
GRASP	-0.946411	1.64891	-17.7663	5.85167e-55	1.75686e-51	114.148
KIF21A	0.829572	1.80987	17.749	7.06725e-55	2.01572e-51	113.96
MBTPS2	0.695654	2.23623	17.7321	8.49074e-55	2.30641e-51	113.777
CDC42EP5	-1.30166	2.24	-17.6388	2.33917e-54	6.06525e-51	112.767
PTPN11	0.861782	4.21537	17.6177	2.94149e-54	7.2954e-51	112.539
PAXX	-1.08405	4.54092	-17.611	3.16332e-54	7.51869e-51	112.466
IPO7	0.891719	4.68441	17.6026	3.46435e-54	7.90481e-51	112.375
IL34	-1.08809	1.47562	-17.5808	4.38892e-54	9.6293e-51	112.14
SBNO1	0.672778	2.73742	17.5697	4.95054e-54	9.93114e-51	112.02
FAM91A1	0.911413	3.511	17.5672	5.08803e-54	9.93114e-51	111.992
CKAP5	0.83742	4.25121	17.566	5.15216e-54	9.93114e-51	111.98
PDS5A	0.683481	3.72576	17.5648	5.22289e-54	9.93114e-51	111.966
RRAS	-1.04933	4.88938	-17.5467	6.35205e-54	1.16886e-50	111.771
NOP53	-1.12545	5.53609	-17.487	1.21331e-53	2.16288e-50	111.126
PPAT	0.765209	2.44838	17.4812	1.29175e-53	2.23293e-50	111.064
CLCN3	0.902393	3.89794	17.4715	1.43555e-53	2.3793e-50	110.959
LRBA	1.05183	3.73573	17.4699	1.45984e-53	2.3793e-50	110.942
CCDC107	-0.771874	1.94082	-17.4639	1.5572e-53	2.46746e-50	110.878
GSK3B	0.637746	3.51677	17.403	3.01097e-53	4.6421e-50	110.22
KLHL11	0.977614	1.23478	17.3433	5.74449e-53	8.62339e-50	109.577
TNFSF12	-0.827955	3.68225	-17.2719	1.24336e-52	1.77316e-49	108.807
APC	0.64913	2.00503	17.2688	1.28527e-52	1.78822e-49	108.774
YIPF6	0.672606	3.46737	17.2362	1.8269e-52	2.48128e-49	108.424
HUWE1	0.696522	4.26614	17.1919	2.94927e-52	3.91252e-49	107.946
NCOA2	0.992107	3.12184	17.1635	4.00626e-52	5.19394e-49	107.641
RB1CC1	0.919596	3.50714	17.1542	4.42981e-52	5.61543e-49	107.541
KANK3	-0.760256	1.05391	-17.1268	5.95002e-52	7.37854e-49	107.247
AC113191.1	1.38467	2.26069	17.1229	6.2041e-52	7.50799e-49	107.205
USP37	0.777899	1.19641	17.1212	6.31764e-52	7.50799e-49	107.187
WNK1	0.842002	4.17609	17.0797	9.87937e-52	1.15012e-48	106.742
CANX	0.785341	7.07317	17.0675	1.12736e-51	1.28618e-48	106.61
LTF	-3.33758	3.83352	-17.0371	1.56345e-51	1.74874e-48	106.284
ADNP	0.734158	4.76691	17.0302	1.68475e-51	1.84817e-48	106.21
PLEKHO1	-0.950547	2.84939	-17.0237	1.80616e-51	1.94398e-48	106.14
ANKRD18EP	0.978491	1.71358	16.9862	2.70542e-51	2.85792e-48	105.738
SIPA1	-0.851585	3.27725	-16.9561	3.7385e-51	3.87744e-48	105.415
ZNF24	0.841328	4.34305	16.9513	3.93667e-51	3.95501e-48	105.364
TRIR	-0.722522	6.06105	-16.9509	3.95196e-51	3.95501e-48	105.36
WDFY3	0.712035	2.28662	16.928	5.0559e-51	4.97256e-48	105.115
USP38	0.717133	2.79085	16.9147	5.83148e-51	5.63815e-48	104.972
MTDH	0.925744	4.82223	16.9015	6.72251e-51	6.39131e-48	104.831
CNOT1	0.927996	3.73378	16.8171	1.66292e-50	1.55507e-47	103.928
DTX2	-0.700541	2.32042	-16.812	1.75718e-50	1.59488e-47	103.873
PDLIM7	-1.01187	3.68583	-16.8118	1.76141e-50	1.59488e-47	103.871
ARFGEF2	1.05736	3.83426	16.8102	1.79179e-50	1.59705e-47	103.854
ZFR	0.61956	3.94798	16.7549	3.24194e-50	2.81483e-47	103.263
USP9X	0.727805	3.71664	16.7545	3.25677e-50	2.81483e-47	103.259
IL3RA	-0.851735	2.72443	-16.7315	4.16468e-50	3.54582e-47	103.014
CCNT1	0.607261	2.80983	16.719	4.75935e-50	3.99253e-47	102.881
ITCH	0.646899	3.402	16.6909	6.43611e-50	5.32089e-47	102.58
NECAP1	0.690729	3.58962	16.6794	7.27733e-50	5.90968e-47	102.457
MED14	0.665836	2.90637	16.6784	7.3555e-50	5.90968e-47	102.447
ATP6V1A	0.642773	4.37783	16.669	8.13209e-50	6.44287e-47	102.347
ODF3B	-1.25587	2.96239	-16.6211	1.35732e-49	1.06065e-46	101.836
AFF4	0.867779	3.76833	16.6147	1.4537e-49	1.12061e-46	101.768
LMBRD2	0.812626	2.28736	16.6062	1.592e-49	1.21085e-46	101.677
PMF1	-0.805185	3.66025	-16.6049	1.61436e-49	1.21171e-46	101.664
MARCHF2	-0.616592	4.17051	-16.5995	1.71075e-49	1.25904e-46	101.606
HCST	-1.3464	2.40119	-16.5989	1.72157e-49	1.25904e-46	101.599
ZNF664	0.751752	5.04809	16.5947	1.80025e-49	1.2957e-46	101.555
CAVIN3	-1.16575	3.03891	-16.5939	1.81712e-49	1.2957e-46	101.546
DPY19L4	0.796704	2.8434	16.5625	2.53956e-49	1.78792e-46	101.212
PIK3CB	0.607529	2.91751	16.5614	2.57011e-49	1.78792e-46	101.2
TAOK1	0.868197	2.85106	16.5573	2.68649e-49	1.84636e-46	101.156
RILP	-0.764499	1.56951	-16.5479	2.97044e-49	2.01721e-46	101.056
LCAT	-0.744183	1.29701	-16.5274	3.69814e-49	2.48184e-46	100.838
TMEM88	-0.87782	1.53745	-16.5147	4.23396e-49	2.80839e-46	100.703
UBR5	0.935974	3.83362	16.4943	5.2619e-49	3.41091e-46	100.486
SMG8	0.918079	2.97355	16.4929	5.34387e-49	3.42512e-46	100.471
YWHAZP4	0.749895	1.35534	16.4856	5.77425e-49	3.65985e-46	100.394
AC007969.1	-1.30885	3.1417	-16.4756	6.42368e-49	4.01347e-46	100.288
TFEB	-0.71321	1.82643	-16.4698	6.83913e-49	4.19496e-46	100.225
CCM2	-0.612778	2.74005	-16.4623	7.40202e-49	4.49192e-46	100.146
RELL1	1.23304	2.39997	16.4603	7.56577e-49	4.54297e-46	100.124
AC005912.1	-1.50715	4.25131	-16.4533	8.14983e-49	4.8427e-46	100.05
GNL3L	0.856426	2.43165	16.4403	9.36022e-49	5.4267e-46	99.9124
UBXN7	0.638258	2.53441	16.4398	9.41805e-49	5.4267e-46	99.9063
HIPK1	0.736617	3.30003	16.437	9.70172e-49	5.53425e-46	99.8767
F10	-0.620852	0.831397	-16.4297	1.04878e-48	5.92341e-46	99.7991
WDR13	-0.651786	3.23078	-16.4199	1.16386e-48	6.50893e-46	99.6954
BCL7C	-0.870928	3.61563	-16.4177	1.19178e-48	6.60037e-46	99.6718
TRIP10	-0.762264	3.30672	-16.4159	1.21464e-48	6.66231e-46	99.6528
RPS9	-0.91219	7.1207	-16.4083	1.31741e-48	7.15717e-46	99.5719
TAX1BP3	-0.820619	4.14596	-16.398	1.46933e-48	7.9072e-46	99.4632
HECTD1	0.756581	3.65414	16.3896	1.6065e-48	8.56462e-46	99.3743
MED13L	1.09635	3.42116	16.3653	2.08285e-48	1.10013e-45	99.1155
ATP5F1D	-1.064	4.50847	-16.3559	2.30015e-48	1.20376e-45	99.0167
UBR3	0.659513	2.66541	16.3432	2.63559e-48	1.36677e-45	98.881
CERS6	1.08293	3.77091	16.3387	2.7623e-48	1.41957e-45	98.8343
LIMS2	-0.769769	1.52599	-16.3246	3.21052e-48	1.62071e-45	98.6845
AC034236.1	-1.20671	2.55283	-16.3207	3.34696e-48	1.67477e-45	98.643
PANK3	0.974305	3.74274	16.3176	3.45795e-48	1.71526e-45	98.6105
OPA1	0.59632	3.40287	16.309	3.78901e-48	1.86328e-45	98.5194
CHD6	0.79988	2.95341	16.3003	4.15953e-48	2.028e-45	98.4265
PYCARD	-1.57175	4.38612	-16.2956	4.37367e-48	2.11434e-45	98.3764
NUP155	0.68385	2.76407	16.2793	5.19787e-48	2.49166e-45	98.2044
ACKR1	-2.06225	2.72446	-16.2725	5.58644e-48	2.65561e-45	98.1326
CLTC	1.08961	5.90322	16.2044	1.15213e-47	5.43156e-45	97.4115
HELZ	0.77486	2.36046	16.197	1.24639e-47	5.82779e-45	97.3332
AVL9	0.697139	2.67511	16.1693	1.6716e-47	7.75243e-45	97.0407
SPIRE1	0.867093	2.20116	16.1583	1.88013e-47	8.64922e-45	96.9236
ZNF623	0.836012	3.17147	16.1509	2.03352e-47	9.28003e-45	96.8455
UTP23	0.870156	2.81305	16.1243	2.69679e-47	1.22092e-44	96.5643
GSTP1	-1.59592	5.29037	-16.1232	2.72603e-47	1.22444e-44	96.5535
LRRC58	0.709333	3.11976	16.1181	2.87724e-47	1.27232e-44	96.4997
ASXL2	0.624329	2.151	16.0891	3.9154e-47	1.70496e-44	96.1928
RP11-159G9.5	0.68707	1.20999	16.0878	3.96775e-47	1.71467e-44	96.1796
DNAJC17	-0.597551	2.11909	-16.0867	4.01447e-47	1.72182e-44	96.1679
TMEM184C	0.67608	3.22426	16.0858	4.05255e-47	1.72518e-44	96.1585
DNAJC4	-0.788305	3.76465	-16.0799	4.31638e-47	1.82388e-44	96.0957
SEC24B	0.649609	3.46196	16.0771	4.44352e-47	1.86379e-44	96.0668
BIRC6	0.715692	2.77367	16.0758	4.50697e-47	1.87661e-44	96.0527
RPL35	-0.919854	7.92888	-16.0657	5.01539e-47	2.07317e-44	95.9462
XPOT	0.758735	3.96328	16.0473	6.09173e-47	2.49997e-44	95.7525
AP1G1	0.722081	3.55105	16.0428	6.39326e-47	2.60498e-44	95.7044
TRIM37	0.929175	3.37188	16.0418	6.4606e-47	2.61375e-44	95.6939
ATP2A2	0.717113	4.33141	16.0346	6.97472e-47	2.80187e-44	95.6177
ZNF148	0.591214	2.68408	16.0264	7.60716e-47	3.03457e-44	95.5312
VPS13B	0.861267	2.32547	16.0217	7.98735e-47	3.1641e-44	95.4826
UBQLN1	0.624039	4.54803	16.0133	8.73381e-47	3.43594e-44	95.3936
ABHD17A	-0.650631	2.58279	-15.9994	1.01141e-46	3.95172e-44	95.2475
NUFIP2	0.781878	3.77666	15.9915	1.09939e-46	4.26623e-44	95.1644
RLIM	0.607272	3.24504	15.9902	1.11459e-46	4.296e-44	95.1507
POLR2B	0.669538	4.26982	15.9747	1.31394e-46	5.03035e-44	94.9868
WASHC5	1.00707	4.45172	15.9642	1.46761e-46	5.58122e-44	94.8766
PRKAR1A	0.798774	5.43057	15.953	1.6528e-46	6.24388e-44	94.7582
LSP1	-1.16688	3.45857	-15.9386	1.92358e-46	7.21898e-44	94.6071
SERINC3	0.686314	5.54293	15.9276	2.16135e-46	8.05831e-44	94.491
ATP13A3	0.762507	3.17236	15.9251	2.21858e-46	8.21797e-44	94.465
AC246787.1	-0.876112	1.50571	-15.9166	2.42639e-46	8.92975e-44	94.3758
KIF5B	0.709605	5.28654	15.896	3.01752e-46	1.10341e-43	94.1586
FNIP1	0.701479	2.76919	15.8924	3.13485e-46	1.13901e-43	94.1206
OAF	-0.832194	3.20788	-15.8843	3.41283e-46	1.23216e-43	94.036
RMND5A	0.686942	3.70986	15.8785	3.63051e-46	1.29897e-43	93.9744
GMFG	-1.03437	3.12	-15.8781	3.64343e-46	1.29897e-43	93.9709
GIMAP1	-0.688204	1.20713	-15.8714	3.90905e-46	1.38502e-43	93.9008
FBXW11	0.628423	3.53515	15.8667	4.10956e-46	1.44707e-43	93.8509
FHL3	-0.780939	3.42816	-15.8624	4.29858e-46	1.50434e-43	93.8061
GUK1	-0.81773	5.29583	-15.8502	4.88989e-46	1.70085e-43	93.6778
MIIP	-0.728487	3.06185	-15.8435	5.24873e-46	1.8146e-43	93.6072
MRPL41	-1.05237	4.93206	-15.8415	5.36376e-46	1.83787e-43	93.5856
ATP6V1C1	0.871126	4.17969	15.8412	5.38049e-46	1.83787e-43	93.5825
NIPBL	0.632211	3.11185	15.8325	5.89497e-46	2.00162e-43	93.4916
JDP2	-0.76696	2.16816	-15.828	6.17786e-46	2.08526e-43	93.4449
LSM7	-0.859243	4.27756	-15.8224	6.55436e-46	2.19933e-43	93.3859
PRR5	-0.71596	1.90455	-15.8218	6.59775e-46	2.20095e-43	93.3794
RHOG	-0.640868	4.82127	-15.8169	6.94798e-46	2.3043e-43	93.3279
ZNF770	1.05565	2.46589	15.8112	7.3791e-46	2.43314e-43	93.2679
PRKDC	1.05506	4.10979	15.8051	7.86407e-46	2.57815e-43	93.2045
HYAL2	-0.608553	3.69211	-15.7894	9.27919e-46	3.0247e-43	93.0397
RRM2B	0.968214	3.38943	15.7854	9.68435e-46	3.13883e-43	92.9971
CCDC88B	-0.826934	1.24312	-15.7742	1.09e-45	3.51288e-43	92.8793
RIF1	0.585623	2.142	15.7685	1.1572e-45	3.69274e-43	92.8197
RPS15	-0.933996	6.99606	-15.7683	1.15876e-45	3.69274e-43	92.8184
USP34	0.860621	2.21908	15.7512	1.38772e-45	4.39783e-43	92.6388
STAG2	0.706549	3.91761	15.7446	1.48763e-45	4.68841e-43	92.5695
SOX18	-1.00319	2.45979	-15.7082	2.18212e-45	6.83939e-43	92.1879
KIF2A	0.749685	2.64012	15.688	2.6983e-45	8.41101e-43	91.9765
DMXL1	0.694414	2.07265	15.6855	2.76912e-45	8.58488e-43	91.9507
PREPL	0.673115	3.12874	15.6753	3.08213e-45	9.50361e-43	91.844
IMPAD1	0.78637	4.38542	15.6721	3.18736e-45	9.77525e-43	91.8106
VSIR	-0.933988	2.43189	-15.6557	3.7893e-45	1.15592e-42	91.6383
SIRT6	-0.663556	2.87484	-15.6547	3.82904e-45	1.16183e-42	91.6279
NCOA6	0.644501	3.22781	15.6315	4.88265e-45	1.47368e-42	91.3858
CDC37	-0.653737	5.59541	-15.626	5.17331e-45	1.55319e-42	91.3282
SRP72	0.595203	4.92483	15.6128	5.94684e-45	1.76683e-42	91.1894
NCKAP1	0.610626	3.13193	15.6077	6.27102e-45	1.85349e-42	91.1365
AZIN1	0.946815	5.25944	15.595	7.16751e-45	2.10754e-42	91.0034
FAU	-0.853693	7.3015	-15.5875	7.75359e-45	2.26818e-42	90.9252
RFC1	0.590157	3.46883	15.5634	9.97508e-45	2.88842e-42	90.6742
TAF2	0.894541	2.93919	15.5619	1.01393e-44	2.92115e-42	90.658
MAP3K6	-0.822642	2.85954	-15.5392	1.28601e-44	3.68639e-42	90.4212
INO80B	-0.627364	1.77091	-15.5259	1.47833e-44	4.21649e-42	90.2824
AC093620.1	-0.684975	0.796242	-15.5192	1.58655e-44	4.50263e-42	90.2121
INTS2	0.83288	2.00057	15.514	1.67473e-44	4.72936e-42	90.1582
TOPBP1	0.684913	3.11981	15.5077	1.78897e-44	5.02711e-42	90.0925
UBTD1	-0.803174	3.46079	-15.4984	1.97071e-44	5.51064e-42	89.9961
TWF2	-0.756556	4.55487	-15.4922	2.10452e-44	5.8561e-42	89.9307
INKA1	-0.727463	1.48709	-15.4773	2.45951e-44	6.8107e-42	89.7754
JUNB	-1.36373	6.09102	-15.4662	2.76102e-44	7.59012e-42	89.6603
LMNA	-0.851088	5.8899	-15.4654	2.78346e-44	7.59711e-42	89.6522
N4BP2	0.705626	1.57623	15.4642	2.82023e-44	7.66083e-42	89.6391
ZYX	-0.807833	5.6079	-15.4461	3.40609e-44	9.12194e-42	89.4512
FAM110D	-0.842676	1.15996	-15.4454	3.43304e-44	9.15113e-42	89.4433
MTLN	-0.863977	2.47476	-15.4359	3.79006e-44	1.00558e-41	89.3448
RALGAPB	0.777898	3.44075	15.4269	4.16426e-44	1.09468e-41	89.251
MPHOSPH9	0.593799	1.34652	15.4041	5.28462e-44	1.37651e-41	89.0137
PPP1R14A	-1.05858	1.43687	-15.3944	5.85004e-44	1.51686e-41	88.9125
CAND1	0.737961	3.76347	15.3911	6.05425e-44	1.56271e-41	88.8783
DCAF7	0.790031	4.56419	15.3827	6.61219e-44	1.69904e-41	88.7905
ECSCR	-0.799971	1.93788	-15.3756	7.12108e-44	1.82159e-41	88.7167
HSPA9	0.628355	6.20689	15.372	7.39022e-44	1.882e-41	88.6797
SLC30A9	0.59895	3.69078	15.3706	7.49747e-44	1.90083e-41	88.6654
RPL36	-0.933024	7.34396	-15.3683	7.68348e-44	1.93936e-41	88.641
TRIM44	0.632902	3.39335	15.3441	9.89288e-44	2.48603e-41	88.3893
MFNG	-0.799558	1.95622	-15.3319	1.12332e-43	2.81048e-41	88.2627
CPNE3	0.952524	4.91833	15.3314	1.12895e-43	2.81221e-41	88.2578
NDUFA11	-0.819483	3.24737	-15.3257	1.19864e-43	2.97285e-41	88.1981
SOCS1	-1.00891	1.58488	-15.3127	1.37216e-43	3.38847e-41	88.0635
MTMR4	0.793229	3.30217	15.3031	1.51706e-43	3.71414e-41	87.9635
ARID5A	-1.14801	3.3302	-15.3023	1.52845e-43	3.72603e-41	87.9561
ZFHX3	0.657428	1.73364	15.2964	1.62681e-43	3.94892e-41	87.894
EGFL7	-1.37365	3.44552	-15.2952	1.64646e-43	3.97969e-41	87.882
SMC1A	0.75661	3.78715	15.292	1.70227e-43	4.09723e-41	87.8488
POMK	0.968939	1.19592	15.2849	1.83369e-43	4.39501e-41	87.7747
LST1	-0.911434	2.07325	-15.2795	1.93925e-43	4.62856e-41	87.719
TNFRSF14	-0.909044	2.98121	-15.2774	1.98291e-43	4.71304e-41	87.6968
UHRF1BP1	0.656786	2.31694	15.2573	2.44277e-43	5.75808e-41	87.4891
PIP4K2C	0.685929	4.75665	15.253	2.55501e-43	5.99785e-41	87.4444
EDF1	-0.816062	7.50588	-15.24	2.92585e-43	6.84026e-41	87.3094
VAMP5	-1.03321	4.46306	-15.2143	3.82121e-43	8.89702e-41	87.0436
ZNHIT1	-0.727986	3.84688	-15.2068	4.13297e-43	9.58379e-41	86.9655
MBD3	-0.728488	3.18684	-15.2021	4.34139e-43	1.00263e-40	86.9165
RPL21P16	-1.41063	2.35751	-15.1887	4.99025e-43	1.13865e-40	86.7778
NAA15	0.594003	2.81907	15.1821	5.34133e-43	1.20909e-40	86.7101
KIAA1109	0.78404	2.34597	15.1781	5.56794e-43	1.2554e-40	86.6687
NDUFS7	-0.712741	2.57583	-15.1636	6.47755e-43	1.45475e-40	86.518
KLF2	-1.16342	3.89153	-15.1595	6.75527e-43	1.51117e-40	86.4762
NCOA3	0.819793	3.3404	15.1588	6.80944e-43	1.51734e-40	86.4683
LMTK2	0.603881	2.32491	15.1486	7.57023e-43	1.67599e-40	86.3628
SMARCA5	0.596135	4.0931	15.1484	7.58021e-43	1.67599e-40	86.3615
UBE2W	0.690057	2.63948	15.1386	8.39439e-43	1.84884e-40	86.2599
MIER3	0.67427	2.70014	15.1324	8.95128e-43	1.96391e-40	86.1959
SOGA1	0.743052	3.39493	15.1183	1.03668e-42	2.26576e-40	86.0497
DDX21	0.808309	4.32425	15.1143	1.08019e-42	2.35184e-40	86.0088
PHC3	0.609337	1.98645	15.1041	1.20065e-42	2.59432e-40	85.9035
RAD21	1.08468	5.92139	15.0761	1.60562e-42	3.41758e-40	85.6141
DCAF1	0.587446	2.88978	15.0597	1.90364e-42	4.02191e-40	85.4446
TSPO	-1.01061	5.93537	-15.0592	1.91351e-42	4.02783e-40	85.4394
BRI3BP	0.682594	2.79862	15.0444	2.2303e-42	4.6774e-40	85.2869
RPRD1A	0.677396	3.17594	15.025	2.726e-42	5.67526e-40	85.087
BDP1	0.73053	2.15636	15.0219	2.81538e-42	5.81887e-40	85.0549
ZFAND2B	-0.607696	2.90197	-15.0163	2.9852e-42	6.14758e-40	84.9966
BOD1L1	0.651413	2.30021	15.0025	3.44341e-42	7.06569e-40	84.8544
HPS3	0.668759	2.77808	14.9837	4.18226e-42	8.52045e-40	84.6609
AC107983.1	-1.01003	1.85695	-14.9818	4.26628e-42	8.66071e-40	84.6411
PDZK1IP1	-2.05287	2.90655	-14.9662	5.01121e-42	1.01369e-39	84.4808
SRPK2	0.712886	3.59037	14.9565	5.54192e-42	1.11708e-39	84.3806
RPL10AP6	-0.9187	1.73222	-14.9514	5.84129e-42	1.16916e-39	84.3282
SYNJ2	0.662912	2.5744	14.9313	7.1843e-42	1.43294e-39	84.1221
CSNK1G3	0.622905	3.17753	14.9263	7.57122e-42	1.50485e-39	84.0699
CRACR2B	-1.4831	4.05466	-14.9257	7.6169e-42	1.50868e-39	84.0639
TWIST2	-0.920527	1.38365	-14.9203	8.0487e-42	1.58868e-39	84.009
HSP90AB1	0.647353	9.18392	14.9189	8.17307e-42	1.60767e-39	83.9938
STX10	-0.697574	4.39192	-14.9164	8.38168e-42	1.64304e-39	83.9687
C5orf24	0.686548	3.45174	14.9132	8.66635e-42	1.69302e-39	83.9354
ZNF252P	0.734495	2.47395	14.9118	8.79498e-42	1.71229e-39	83.9207
UBXN1	-0.775754	5.02319	-14.8899	1.10246e-41	2.13181e-39	83.6958
DUSP23	-0.917508	5.54948	-14.886	1.14704e-41	2.20321e-39	83.6563
RPS19	-0.884143	7.42185	-14.886	1.1471e-41	2.20321e-39	83.6563
HLTF	0.848344	3.53502	14.8704	1.34721e-41	2.56991e-39	83.4962
GRHL2	0.719854	4.09375	14.8701	1.35154e-41	2.56991e-39	83.493
PHKA1	0.707511	2.46126	14.8545	1.58884e-41	3.01109e-39	83.3319
AL121820.2	-1.14733	1.57129	-14.831	2.02377e-41	3.82264e-39	83.091
CLDN15	-0.649324	1.6683	-14.8303	2.03781e-41	3.83646e-39	83.0841
GNA13	0.799063	4.21757	14.8294	2.05707e-41	3.85218e-39	83.0748
KIF1B	0.599362	2.11063	14.8292	2.06149e-41	3.85218e-39	83.0726
TENT4B	0.71154	1.90907	14.829	2.06642e-41	3.85218e-39	83.0702
PTBP3	0.70926	4.26102	14.7997	2.79417e-41	5.19187e-39	82.7698
HIC1	-0.620409	1.16384	-14.7969	2.87354e-41	5.32202e-39	82.742
RPLP2	-0.856362	8.21587	-14.7945	2.94787e-41	5.42445e-39	82.7165
RPL13	-0.925875	6.87927	-14.7867	3.19305e-41	5.85672e-39	82.637
PIK3C2A	0.766027	2.99887	14.7811	3.38222e-41	6.18383e-39	82.5797
LRPPRC	0.599451	4.34281	14.773	3.67818e-41	6.66089e-39	82.4962
C17orf80	0.616842	2.97767	14.7435	4.98136e-41	8.90773e-39	82.1942
AGPAT2	-1.01134	4.87387	-14.7378	5.27856e-41	9.40969e-39	82.1365
RPL18A	-0.911046	6.33019	-14.7273	5.88485e-41	1.04253e-38	82.0283
USE1	-0.664512	3.14698	-14.7217	6.231e-41	1.10044e-38	81.9714
RPS28	-0.964088	6.62529	-14.7162	6.59224e-41	1.16064e-38	81.9153
ICK	0.673328	2.84149	14.7103	7.00457e-41	1.22944e-38	81.8549
ALKBH7	-0.949318	4.68595	-14.7098	7.04087e-41	1.23143e-38	81.8497
PCYOX1	0.752456	4.53034	14.7096	7.05909e-41	1.23143e-38	81.8472
HMGCR	0.668183	3.38585	14.7075	7.21114e-41	1.25412e-38	81.8259
MARVELD2	0.674365	3.11429	14.7039	7.48359e-41	1.29755e-38	81.789
CCDC102A	-0.716329	1.78499	-14.6983	7.92579e-41	1.37006e-38	81.7319
GIPC1	-0.719797	4.63147	-14.6847	9.11007e-41	1.57001e-38	81.5932
RELB	-0.835298	2.7752	-14.6727	1.03044e-40	1.76519e-38	81.4706
RPL13AP25	-1.11052	2.90314	-14.6687	1.07432e-40	1.83483e-38	81.4291
RAD50	0.645572	3.32907	14.6467	1.34548e-40	2.2911e-38	81.205
POLA1	0.586188	2.42589	14.6389	1.45858e-40	2.47628e-38	81.1247
STRN3	0.646333	3.16675	14.6343	1.52858e-40	2.58742e-38	81.078
CDC27	0.604665	3.47792	14.629	1.61422e-40	2.7243e-38	81.0237
USP13	0.662231	2.12765	14.627	1.64676e-40	2.76287e-38	81.0039
AC116533.1	-0.999348	3.47389	-14.6243	1.6942e-40	2.83413e-38	80.9756
TRAPPC8	0.639782	2.66893	14.607	2.02118e-40	3.3614e-38	80.7999
GOLGA4	0.762628	3.73893	14.5937	2.31638e-40	3.83001e-38	80.6642
NORAD	0.677101	6.54872	14.59	2.40633e-40	3.96725e-38	80.6263
MRGPRF	-0.852479	1.38129	-14.5834	2.57393e-40	4.20709e-38	80.5592
RASAL3	-0.833839	1.48991	-14.5824	2.60255e-40	4.24171e-38	80.5482
ANKIB1	0.684659	3.45038	14.5795	2.68028e-40	4.35596e-38	80.5189
ATRX	0.64323	2.50105	14.5745	2.81943e-40	4.56907e-38	80.4686
HOMER3	-0.953504	3.16096	-14.5729	2.86765e-40	4.63406e-38	80.4517
OCLN	0.839004	1.9965	14.5677	3.02522e-40	4.86115e-38	80.3984
STT3B	0.617423	5.37279	14.5599	3.27384e-40	5.24587e-38	80.3198
NOMO2	0.61228	1.45958	14.5589	3.30933e-40	5.28474e-38	80.3091
TASOR2	0.916725	3.13834	14.5587	3.31663e-40	5.28474e-38	80.3069
NPC2	-0.887735	5.57038	-14.5427	3.90625e-40	6.2069e-38	80.144
IER2	-1.0941	5.10215	-14.54	4.01427e-40	6.36084e-38	80.1168
RPL18	-0.814228	7.32055	-14.5329	4.31709e-40	6.82171e-38	80.0444
LRRC37A16P	0.71977	1.63345	14.5305	4.42427e-40	6.97177e-38	80.02
RPL3P4	-1.37261	4.62609	-14.5231	4.77052e-40	7.49668e-38	79.945
RPL13AP20	-0.8528	2.06912	-14.5115	5.37058e-40	8.3934e-38	79.8271
ITFG1	0.693858	3.23468	14.5091	5.50364e-40	8.57786e-38	79.8027
TMEM91	-0.700945	1.42063	-14.4991	6.09759e-40	9.47768e-38	79.7007
TOP1	0.664226	5.2115	14.4842	7.10101e-40	1.09775e-37	79.5491
DENND4C	0.798177	2.72113	14.4836	7.14434e-40	1.10146e-37	79.543
PPP1R35	-0.830866	3.95821	-14.4793	7.46174e-40	1.1473e-37	79.4997
CD82	-1.21148	3.48275	-14.4773	7.62173e-40	1.16875e-37	79.4786
STX4	-0.664045	3.66686	-14.4728	7.97805e-40	1.22011e-37	79.4331
IFFO1	-0.634006	1.45345	-14.4537	9.69067e-40	1.47412e-37	79.2395
PRELID3B	0.789944	5.01444	14.4534	9.72097e-40	1.4748e-37	79.2364
RAB11B	-0.644366	5.35916	-14.4461	1.04808e-39	1.58586e-37	79.1615
RFXANK	-0.732254	4.28022	-14.4442	1.06862e-39	1.61265e-37	79.1422
NF1	0.692424	2.21495	14.4336	1.19005e-39	1.79116e-37	79.0351
ASAP2	0.833208	1.75726	14.4269	1.2745e-39	1.91322e-37	78.9668
STAU2	0.769327	2.97673	14.4161	1.42228e-39	2.12946e-37	78.8576
ZNF524	-0.880539	3.54293	-14.4106	1.50426e-39	2.23461e-37	78.8018
SOX17	-0.726337	1.24105	-14.4097	1.5192e-39	2.25094e-37	78.792
NDUFA13	-0.823017	3.68889	-14.4043	1.60401e-39	2.36431e-37	78.7379
VEZF1	0.71278	4.20065	14.3883	1.88791e-39	2.76848e-37	78.5757
MARCHF6	0.597715	4.11289	14.3874	1.90657e-39	2.78868e-37	78.5659
ZNF217	1.0808	4.49896	14.3868	1.91745e-39	2.79741e-37	78.5603
S100B	-1.12036	1.25879	-14.3681	2.32016e-39	3.3763e-37	78.3705
NUP205	0.676052	3.33455	14.3603	2.51038e-39	3.64382e-37	78.2921
TRAPPC11	0.593286	3.1972	14.3488	2.82308e-39	4.04623e-37	78.1752
G3BP2	0.700102	4.46685	14.3456	2.91631e-39	4.15895e-37	78.1429
HAAO	-0.80545	1.23053	-14.3443	2.9544e-39	4.20057e-37	78.13
IREB2	0.620746	2.61834	14.3441	2.96022e-39	4.20057e-37	78.128
NRGN	-0.775001	1.74354	-14.3222	3.69971e-39	5.18542e-37	77.9061
TRAPPC10	0.597153	1.58794	14.3181	3.85636e-39	5.39172e-37	77.8648
NFKBIE	-0.652873	2.99827	-14.3137	4.0332e-39	5.62519e-37	77.8202
SON	0.595118	4.50293	14.3091	4.22793e-39	5.8824e-37	77.7732
ARFGEF3	0.907749	3.33692	14.3069	4.32256e-39	5.99941e-37	77.7512
TNFRSF4	-0.868813	1.58199	-14.302	4.54188e-39	6.28852e-37	77.7019
OXR1	0.814168	3.00398	14.3001	4.63139e-39	6.39692e-37	77.6825
SHFL	-0.731921	2.59314	-14.2995	4.65921e-39	6.41981e-37	77.6765
YTHDF3	0.682529	3.96294	14.2976	4.74918e-39	6.528e-37	77.6575
CORO1A	-1.18134	3.05234	-14.2853	5.38318e-39	7.36399e-37	77.5328
TPM2	-1.24626	4.48572	-14.2837	5.4729e-39	7.4688e-37	77.5163
USO1	0.654938	4.52947	14.2813	5.60516e-39	7.62788e-37	77.4926
FBXO11	0.634833	2.3805	14.2811	5.61621e-39	7.62788e-37	77.4906
ICAM2	-0.610374	1.46531	-14.2601	6.95533e-39	9.33552e-37	77.2778
CCDC117	0.943931	1.25083	14.2597	6.97896e-39	9.34525e-37	77.2744
AL583785.1	-0.654036	0.651158	-14.2587	7.05137e-39	9.4201e-37	77.2641
VCPIP1	0.729401	2.59451	14.2518	7.56089e-39	1.00772e-36	77.1947
GSN	-0.920816	5.07537	-14.2498	7.71758e-39	1.0262e-36	77.1743
NUP153	0.699752	3.51729	14.244	8.18639e-39	1.08349e-36	77.1156
HIGD2A	-0.651877	6.24891	-14.2435	8.23004e-39	1.08675e-36	77.1103
APOE	-1.4972	6.63094	-14.2397	8.55632e-39	1.12462e-36	77.0716
UBE4A	0.627729	2.63797	14.2313	9.31431e-39	1.22144e-36	76.9871
NFKBIB	-0.723901	3.24444	-14.2295	9.48053e-39	1.24038e-36	76.9695
EFR3A	0.792973	4.24786	14.2246	9.96346e-39	1.30059e-36	76.92
ZNF358	-0.881971	4.5615	-14.2157	1.091e-38	1.41766e-36	76.8297
CCDC124	-0.830071	4.88183	-14.2148	1.10053e-38	1.42679e-36	76.821
RBL2	0.817496	3.46075	14.2065	1.19751e-38	1.5455e-36	76.737
ZNF414	-0.621401	2.38675	-14.2054	1.21073e-38	1.55903e-36	76.7261
ARMC1	0.698871	4.00961	14.2024	1.2483e-38	1.60018e-36	76.6957
CCDC12	-0.684202	3.05063	-14.1981	1.30338e-38	1.66332e-36	76.6527
MFAP3	0.843115	2.28045	14.1956	1.33785e-38	1.70349e-36	76.6267
CLEC3B	-1.07609	2.66759	-14.1941	1.35743e-38	1.72073e-36	76.6122
NDUFB7	-0.853241	6.85018	-14.193	1.37231e-38	1.73574e-36	76.6014
UBALD1	-0.654507	3.12271	-14.19	1.41587e-38	1.78688e-36	76.5703
RPS27AP16	-0.939149	2.48686	-14.1821	1.53356e-38	1.93113e-36	76.4908
LRRN4CL	-0.658719	0.782126	-14.1805	1.55749e-38	1.95695e-36	76.4754
SH2D3C	-0.685759	2.11019	-14.1786	1.58874e-38	1.99112e-36	76.4556
LINC00674	0.733037	2.42524	14.1784	1.59167e-38	1.99112e-36	76.4538
GOLGB1	0.613699	4.44371	14.1762	1.62725e-38	2.03118e-36	76.4318
SAA1	-2.3356	3.84861	-14.1705	1.72479e-38	2.14823e-36	76.3739
C7orf50	-0.741512	3.88907	-14.1605	1.90848e-38	2.37183e-36	76.2731
SRGAP1	0.598567	1.13583	14.1595	1.92819e-38	2.39112e-36	76.2629
LTBP4	-0.857536	2.73111	-14.1547	2.02236e-38	2.50246e-36	76.2155
TMED2	0.603355	6.66664	14.1538	2.04211e-38	2.52143e-36	76.2058
DYNC1LI2	0.859571	3.30869	14.1449	2.23311e-38	2.7513e-36	76.1168
SMC4	0.965327	2.66877	14.139	2.37161e-38	2.91565e-36	76.0569
RAB20	-0.981218	3.72811	-14.1278	2.65656e-38	3.25895e-36	75.944
AC115837.1	0.673759	2.41182	14.1264	2.69394e-38	3.2977e-36	75.9301
ABI3	-0.714238	2.28525	-14.1247	2.74135e-38	3.34856e-36	75.9127
RASIP1	-0.774573	1.81418	-14.1182	2.92516e-38	3.55785e-36	75.8481
AP3M1	0.620051	3.69409	14.115	3.02189e-38	3.66767e-36	75.8158
MRPL55	-0.815947	4.51563	-14.1146	3.0355e-38	3.67637e-36	75.8113
ZBTB10	1.04537	2.46431	14.109	3.21236e-38	3.86631e-36	75.7549
MOB2	-0.6276	2.93786	-14.109	3.21266e-38	3.86631e-36	75.7548
HAPLN3	-0.963656	2.01128	-14.1057	3.32116e-38	3.98847e-36	75.7218
MICOS13	-0.753665	4.47974	-14.0981	3.58686e-38	4.29851e-36	75.6452
ANKRD17	0.691104	3.44278	14.0957	3.67347e-38	4.39308e-36	75.6214
MFAP4	-1.65044	3.97959	-14.0954	3.68375e-38	4.39615e-36	75.6187
DNAJC14	0.624883	3.01818	14.0873	3.99911e-38	4.76253e-36	75.5369
SDAD1	0.675252	3.40554	14.0858	4.05941e-38	4.82428e-36	75.522
GZMM	-1.07149	1.17992	-14.0839	4.13657e-38	4.90575e-36	75.5033
PHPT1	-0.821314	5.42283	-14.0749	4.53398e-38	5.34922e-36	75.412
GNG11	-0.821542	3.03362	-14.0748	4.53865e-38	5.34922e-36	75.411
ZHX1	0.647584	2.98987	14.0728	4.62903e-38	5.4445e-36	75.3913
COX4I2	-0.825346	1.92488	-14.0594	5.29789e-38	6.19288e-36	75.257
KIF3B	0.645662	4.22639	14.054	5.59709e-38	6.52925e-36	75.2023
DOCK7	0.591176	2.16051	14.0527	5.66873e-38	6.59932e-36	75.1897
PHF20L1	0.614866	2.00259	14.0447	6.14378e-38	7.12328e-36	75.1096
WDR47	0.606708	2.4319	14.0415	6.34939e-38	7.34674e-36	75.0768
C1R	-1.17206	4.83763	-14.0389	6.51522e-38	7.52337e-36	75.0512
YJU2	-0.636961	3.7525	-14.0374	6.61456e-38	7.62264e-36	75.0361
ARHGEF1	-0.672756	3.40337	-14.0369	6.648e-38	7.64573e-36	75.0311
SPTY2D1	0.591975	3.17028	14.025	7.49757e-38	8.57097e-36	74.9114
FAM199X	0.599747	3.37575	14.0207	7.83215e-38	8.91771e-36	74.868
RNF166	-0.639722	1.97524	-14.0064	9.04088e-38	1.02327e-35	74.7252
LZTS2	-0.627522	3.83003	-13.997	9.94291e-38	1.11991e-35	74.6305
PTGDS	-1.63152	2.48338	-13.9969	9.95359e-38	1.11991e-35	74.6294
GPIHBP1	-0.922469	1.19593	-13.9917	1.04858e-37	1.17746e-35	74.5776
HACD3	0.807542	5.19259	13.9911	1.05523e-37	1.1826e-35	74.5713
SSNA1	-0.722869	5.52944	-13.9805	1.17393e-37	1.31049e-35	74.4652
LGALS9	-0.987329	3.09619	-13.9791	1.19004e-37	1.32587e-35	74.4517
IDH3A	0.605182	1.93888	13.9785	1.1981e-37	1.33225e-35	74.445
NOXA1	-1.15222	3.3116	-13.9745	1.2466e-37	1.38349e-35	74.4055
RPL31	-0.686025	6.67872	-13.941	1.74571e-37	1.91873e-35	74.0704
AURKAIP1	-0.87785	5.4355	-13.9372	1.81405e-37	1.99001e-35	74.0322
PDLIM4	-1.12292	2.4904	-13.9368	1.82193e-37	1.99482e-35	74.0278
DHX40	0.798043	3.77403	13.9331	1.89005e-37	2.06544e-35	73.9913
UHRF1BP1L	0.598248	2.50031	13.9311	1.92812e-37	2.10302e-35	73.9715
NCF4	-0.825636	2.24728	-13.9226	2.10141e-37	2.28765e-35	73.8858
RPL11	-0.684355	8.36593	-13.9214	2.12609e-37	2.30633e-35	73.8742
EFHD2	-0.820627	4.44095	-13.9214	2.12665e-37	2.30633e-35	73.8739
CLTB	-0.787006	4.86921	-13.9211	2.13195e-37	2.30769e-35	73.8715
NFKB2	-0.684567	3.59757	-13.9182	2.19717e-37	2.37377e-35	73.8415
TMEM204	-0.863967	3.44153	-13.916	2.24567e-37	2.42159e-35	73.8198
ANKS3	-0.660058	1.84587	-13.914	2.29074e-37	2.45501e-35	73.8
RASGRP2	-0.612869	0.698864	-13.9139	2.29388e-37	2.45501e-35	73.7986
EPB41	0.812744	2.95034	13.9059	2.48568e-37	2.65034e-35	73.7187
PIGCP1	0.672388	1.34855	13.9052	2.50289e-37	2.66371e-35	73.7118
ELN	-1.51972	3.46852	-13.9048	2.51256e-37	2.66903e-35	73.708
NR1H3	-0.692942	2.61908	-13.9021	2.58271e-37	2.73844e-35	73.6806
PARVG	-0.612045	1.13399	-13.9019	2.58764e-37	2.73858e-35	73.6787
CFAP97	0.638246	3.13683	13.9004	2.62666e-37	2.77417e-35	73.6638
PLEKHA4	-1.20458	2.86962	-13.9002	2.63099e-37	2.77417e-35	73.6622
ARPP19	0.670227	4.79821	13.8919	2.85963e-37	3.00968e-35	73.5793
NEBL	0.874604	3.49662	13.8789	3.25697e-37	3.41542e-35	73.4498
C1orf35	-0.680177	2.83261	-13.8761	3.35132e-37	3.50776e-35	73.4214
SSBP4	-0.744387	3.87254	-13.8669	3.67429e-37	3.82475e-35	73.3298
COX7A1	-1.1465	2.72334	-13.8633	3.81233e-37	3.96121e-35	73.2931
FPGS	-0.606592	3.9141	-13.8573	4.04731e-37	4.19011e-35	73.2336
CCDC130	-0.744121	3.03418	-13.8556	4.11453e-37	4.25198e-35	73.2172
C11orf96	-1.06017	2.32289	-13.8488	4.40511e-37	4.54403e-35	73.1493
NIPA1	0.614954	1.96731	13.8461	4.52788e-37	4.66225e-35	73.122
TMEM209	0.611327	3.23811	13.8445	4.59999e-37	4.72796e-35	73.1062
CAPRIN1	0.679418	5.56405	13.8443	4.60855e-37	4.72824e-35	73.1044
SMC3	0.674763	4.2266	13.8336	5.13411e-37	5.24857e-35	72.9969
RPL37A	-0.700014	6.60296	-13.8302	5.31012e-37	5.41879e-35	72.9634
GRAMD2A	-0.962212	1.01217	-13.8291	5.36616e-37	5.4662e-35	72.953
NUP58	0.629123	2.59036	13.8177	6.01832e-37	6.09785e-35	72.8388
HLA-DPB1	-1.19235	5.92309	-13.8132	6.29719e-37	6.3354e-35	72.7938
ENOPH1	0.608827	4.78512	13.8098	6.51169e-37	6.51672e-35	72.7604
C1orf54	-0.607986	2.65896	-13.7975	7.36595e-37	7.33304e-35	72.6378
FAM160A1-DT	0.615262	1.04806	13.7899	7.95034e-37	7.88729e-35	72.5618
RBM42	-0.660857	5.07923	-13.7674	9.95754e-37	9.81033e-35	72.3378
FAAP20	-0.638485	2.23366	-13.7565	1.11044e-36	1.09026e-34	72.2293
CLIP1	0.616892	2.72418	13.7553	1.12387e-36	1.09777e-34	72.2174
COL16A1	-1.16239	3.36401	-13.7511	1.17127e-36	1.14017e-34	72.1763
DEPP1	-1.23832	3.9875	-13.7507	1.17686e-36	1.14366e-34	72.1715
EVA1C	-0.874343	1.87914	-13.7491	1.19497e-36	1.15928e-34	72.1564
LRATD2	0.941798	4.77397	13.7379	1.33738e-36	1.29085e-34	72.0443
ZNF28	0.661828	2.34973	13.7362	1.35932e-36	1.30982e-34	72.0281
PGLS	-0.677235	4.40903	-13.7307	1.43706e-36	1.37774e-34	71.9728
ZFP36L2	-1.05129	5.36905	-13.7212	1.58043e-36	1.50256e-34	71.8782
QSER1	0.635208	2.51003	13.713	1.71431e-36	1.62444e-34	71.7973
EFNA4	-1.10775	3.8818	-13.7098	1.76942e-36	1.67388e-34	71.7658
NEMP1	0.692942	2.72893	13.7011	1.93003e-36	1.81978e-34	71.6793
CENPE	0.742702	1.42171	13.6991	1.96935e-36	1.85379e-34	71.6593
FES	-0.723066	1.86549	-13.6962	2.0278e-36	1.90415e-34	71.6302
RARRES2	-1.37953	4.11282	-13.6949	2.0548e-36	1.9247e-34	71.617
CD79B	-1.05287	1.34169	-13.6915	2.12566e-36	1.98455e-34	71.5833
DEF6	-0.790621	3.30853	-13.6825	2.32468e-36	2.16051e-34	71.4942
B3GALNT1	0.78026	3.0582	13.6824	2.32697e-36	2.16051e-34	71.4933
RPL34	-0.695756	6.85379	-13.6823	2.32927e-36	2.16051e-34	71.4923
TMEM68	0.622056	2.0744	13.6728	2.561e-36	2.36391e-34	71.3979
MRTFB	0.806647	2.97705	13.6673	2.7039e-36	2.49178e-34	71.3439
NUDT22	-0.666525	2.72608	-13.6667	2.72049e-36	2.50303e-34	71.3378
FNDC4	-0.781642	1.71396	-13.6562	3.02093e-36	2.76164e-34	71.2336
SEC24A	0.61978	2.72275	13.6441	3.40674e-36	3.10935e-34	71.114
GADD45GIP1	-0.880751	4.60194	-13.6286	3.97517e-36	3.61082e-34	70.9605
TSPAN4	-0.848474	2.97036	-13.6133	4.63085e-36	4.19305e-34	70.8086
LTB	-1.43899	2.02529	-13.6128	4.65205e-36	4.20557e-34	70.804
RAB3IL1	-0.721898	2.42533	-13.6096	4.80298e-36	4.3283e-34	70.7723
FXYD5	-1.03398	4.62773	-13.6087	4.84625e-36	4.36041e-34	70.7634
PEX16	-0.605884	3.37916	-13.6074	4.91224e-36	4.41226e-34	70.7499
CROCC	-0.707437	2.02622	-13.6072	4.91936e-36	4.41226e-34	70.7485
FKBP2	-1.02141	5.10374	-13.5959	5.5038e-36	4.92099e-34	70.6368
PSTPIP1	-0.710239	0.918914	-13.5874	5.99249e-36	5.34954e-34	70.5521
ADM5	-0.599995	0.730123	-13.5825	6.29017e-36	5.59776e-34	70.5039
USP32	1.04341	3.00099	13.5789	6.52194e-36	5.78597e-34	70.4679
HOTAIRM1	-0.747157	1.03755	-13.5769	6.65396e-36	5.89172e-34	70.448
AC004151.1	-0.790211	2.7993	-13.5767	6.6618e-36	5.89172e-34	70.4468
BAZ2A	0.599951	3.805	13.5681	7.26013e-36	6.38131e-34	70.3612
SYCE1L	-0.702977	0.733984	-13.5572	8.09007e-36	7.09984e-34	70.2536
CCL19	-2.11328	3.1622	-13.5545	8.30562e-36	7.27781e-34	70.2274
MPG	-0.677621	4.34851	-13.5498	8.71006e-36	7.6205e-34	70.1801
QTRT1	-0.797446	3.43911	-13.5421	9.39664e-36	8.19605e-34	70.1046
PLD4	-0.723606	1.03027	-13.5393	9.66471e-36	8.417e-34	70.0766
TULP4	0.67045	2.69061	13.5167	1.20875e-35	1.04157e-33	69.8541
TMEM273	-0.590948	1.19953	-13.5145	1.23526e-35	1.06281e-33	69.8325
ACBD5	0.679995	3.45458	13.5123	1.26272e-35	1.0848e-33	69.8106
FKBP8	-0.754595	6.16481	-13.5034	1.38005e-35	1.18381e-33	69.7222
GTF2I	0.839673	2.52322	13.5028	1.38745e-35	1.18837e-33	69.7169
WWP1	1.12173	5.04021	13.4903	1.57026e-35	1.34092e-33	69.5938
SMARCC1	0.585019	4.49979	13.4861	1.63689e-35	1.39365e-33	69.5525
PNKD	-0.741797	3.70393	-13.4783	1.76881e-35	1.50149e-33	69.4753
RPS6KA4	-0.59214	3.20427	-13.4765	1.80053e-35	1.52614e-33	69.4577
TYROBP	-1.05024	5.44859	-13.4759	1.81199e-35	1.53358e-33	69.4513
PLA2G12A	0.59885	3.65526	13.474	1.84695e-35	1.55854e-33	69.4323
IRF3	-0.723264	3.78591	-13.4698	1.92388e-35	1.62106e-33	69.3917
PBRM1	0.589081	2.99592	13.4683	1.95326e-35	1.64097e-33	69.3767
CASP4	-0.634446	2.29597	-13.4653	2.01248e-35	1.68823e-33	69.347
HSPA4L	0.666876	0.997509	13.4576	2.17074e-35	1.81034e-33	69.2717
TXNDC16	0.877595	2.75262	13.457	2.18372e-35	1.81852e-33	69.2657
TMUB1	-0.712727	4.21765	-13.4562	2.20213e-35	1.83117e-33	69.2574
ID1	-1.04741	3.18982	-13.4531	2.271e-35	1.88022e-33	69.2267
HDGFL2	-0.701035	3.91516	-13.451	2.31925e-35	1.91184e-33	69.2058
SIVA1	-0.691039	3.40038	-13.4488	2.36912e-35	1.95013e-33	69.1847
AC099336.2	-1.30721	3.18826	-13.4461	2.43309e-35	1.99991e-33	69.1581
EIF3G	-0.653677	5.16783	-13.4443	2.47796e-35	2.03134e-33	69.14
AL021707.6	-0.758169	1.28369	-13.4441	2.48151e-35	2.03134e-33	69.1385
MPST	-0.671739	2.59269	-13.4297	2.86159e-35	2.33195e-33	68.9968
GTF2IP4	0.710912	1.92212	13.4281	2.90868e-35	2.36694e-33	68.9805
CLASRP	-0.714102	2.9484	-13.4247	3.00804e-35	2.44431e-33	68.9471
WAS	-0.848778	2.21345	-13.4207	3.12708e-35	2.53383e-33	68.9085
ACAP1	-0.734062	1.11685	-13.4201	3.14677e-35	2.54616e-33	68.9023
CDC42EP1	-0.852264	4.46134	-13.4058	3.62339e-35	2.91938e-33	68.762
KAT6A	0.960944	3.10206	13.4008	3.80989e-35	3.06532e-33	68.7121
PRIM1	0.613317	2.39822	13.3988	3.88304e-35	3.11977e-33	68.6931
TRIP6	-1.13962	4.34643	-13.3915	4.175e-35	3.34963e-33	68.621
THOC6	-0.704305	4.30786	-13.3878	4.33158e-35	3.47038e-33	68.5844
UQCRQ	-0.806617	6.29968	-13.3686	5.23325e-35	4.17518e-33	68.3963
S1PR4	-0.817986	0.959017	-13.3671	5.31307e-35	4.23295e-33	68.3812
ZXDB	0.687285	2.38402	13.3665	5.3459e-35	4.24723e-33	68.3751
WDR86	-0.625934	0.704853	-13.3659	5.37344e-35	4.26318e-33	68.37
U62317.2	-0.713824	2.47489	-13.365	5.42487e-35	4.29801e-33	68.3605
RPS16	-0.713104	7.69819	-13.3584	5.78992e-35	4.58086e-33	68.2958
CFAP410	-0.660797	1.9981	-13.3525	6.13526e-35	4.83398e-33	68.2381
HDHD3	-0.714564	3.95644	-13.3427	6.75621e-35	5.30856e-33	68.1422
TTC37	0.639837	3.52247	13.3386	7.0388e-35	5.52299e-33	68.1015
DDAH2	-0.814571	5.43555	-13.3367	7.16685e-35	5.61574e-33	68.0835
SECISBP2L	0.713362	2.81892	13.3276	7.83932e-35	6.12584e-33	67.9943
VAPB	0.645554	3.27553	13.3149	8.88636e-35	6.93452e-33	67.8696
CCDC47	0.744002	5.17969	13.3046	9.83467e-35	7.6536e-33	67.7688
LIMD2	-0.969912	2.00206	-13.3	1.02954e-34	8.00123e-33	67.7232
ITGB2-AS1	-0.606832	0.645039	-13.2974	1.05553e-34	8.17905e-33	67.6984
DPM3	-0.92907	5.1363	-13.2973	1.05672e-34	8.17905e-33	67.6973
NDN	-0.907453	2.79653	-13.2959	1.07176e-34	8.28422e-33	67.6833
KRT7-AS	-1.03915	1.33432	-13.2957	1.07334e-34	8.28518e-33	67.6818
YWHAZ	0.815057	6.87047	13.2909	1.1259e-34	8.66742e-33	67.6342
MRPL54	-0.738643	4.84334	-13.2885	1.15252e-34	8.86045e-33	67.611
FAM174C	-0.762969	4.04961	-13.2856	1.18598e-34	9.10542e-33	67.5825
ADAM33	-0.694234	0.777676	-13.2848	1.19501e-34	9.16235e-33	67.575
AC015813.6	0.67227	1.88952	13.2776	1.28276e-34	9.76956e-33	67.5045
EHD1	-0.645658	3.4104	-13.2667	1.4281e-34	1.08475e-32	67.3977
FAM167B	-0.723843	2.44592	-13.2657	1.44311e-34	1.09469e-32	67.3873
HSPB6	-1.2814	2.12548	-13.2624	1.48969e-34	1.12853e-32	67.3557
FSCN1	-0.840022	3.74934	-13.2622	1.49296e-34	1.1295e-32	67.3536
HOOK1	0.767238	2.96016	13.2616	1.5018e-34	1.13319e-32	67.3477
OCRL	0.645183	3.57286	13.2598	1.52815e-34	1.15002e-32	67.3304
YWHAZP5	0.748975	1.4352	13.2551	1.6008e-34	1.19995e-32	67.2842
DCK	0.706728	3.32377	13.2534	1.62745e-34	1.21832e-32	67.2678
SHROOM1	-1.78987	2.76805	-13.2496	1.68979e-34	1.26168e-32	67.2304
FASTK	-0.663457	4.30025	-13.2484	1.71075e-34	1.27566e-32	67.2181
TMSB10	-1.05528	10.6799	-13.2462	1.74701e-34	1.2993e-32	67.1973
SEPTIN1	-0.761496	1.66017	-13.2436	1.79319e-34	1.32845e-32	67.1713
TMEM120A	-0.58976	4.28782	-13.2384	1.8874e-34	1.39462e-32	67.1204
HSPD1	0.681923	6.33452	13.2359	1.93317e-34	1.42475e-32	67.0966
IL11RA	-0.631935	1.53579	-13.2269	2.11317e-34	1.5534e-32	67.008
NAPSB	-1.06298	2.39491	-13.2207	2.24468e-34	1.64795e-32	66.948
KRT7	-2.37177	5.23568	-13.2197	2.268e-34	1.66293e-32	66.9377
IGFBP6	-1.09369	2.97761	-13.2185	2.29371e-34	1.67962e-32	66.9265
CCDC85B	-1.11688	3.32597	-13.2182	2.29971e-34	1.68185e-32	66.9239
EXD3	-0.617386	1.51438	-13.2153	2.36738e-34	1.72692e-32	66.895
LMAN1	0.684464	4.72989	13.205	2.61991e-34	1.89657e-32	66.7942
ARPC1B	-0.765721	5.01114	-13.204	2.64371e-34	1.91138e-32	66.7852
LAMTOR4	-0.741406	5.14577	-13.1994	2.76559e-34	1.99192e-32	66.7404
U2AF1L4	-0.59714	1.86441	-13.1984	2.79286e-34	2.00903e-32	66.7306
RAB24	-0.781453	2.30697	-13.1965	2.84661e-34	2.04511e-32	66.7117
MVB12A	-0.626496	3.38687	-13.1897	3.04204e-34	2.18277e-32	66.6456
IARS1	0.618291	4.22957	13.1839	3.22193e-34	2.30316e-32	66.5885
ESRP1	0.711212	4.94938	13.1738	3.55663e-34	2.53923e-32	66.4902
CAMSAP2	0.640249	3.08637	13.1732	3.57849e-34	2.54846e-32	66.4841
ZNF688	-0.691575	2.63908	-13.1707	3.66651e-34	2.60788e-32	66.4599
CCNE2	0.7377	1.35218	13.1688	3.73374e-34	2.6524e-32	66.4419
JOSD2	-0.892501	3.68803	-13.1555	4.25687e-34	3.01651e-32	66.3115
SERF2	-0.683478	6.11915	-13.1553	4.26494e-34	3.01847e-32	66.3096
RPL28	-0.828471	6.64794	-13.155	4.2753e-34	3.02206e-32	66.3072
ANKRD65	-0.869585	1.53686	-13.1487	4.54672e-34	3.20597e-32	66.2459
RPL18AP3	-0.946709	3.73002	-13.1462	4.66039e-34	3.28207e-32	66.2214
IL27RA	-0.921918	2.46538	-13.1451	4.70921e-34	3.31235e-32	66.211
TRADD	-0.762841	2.97017	-13.1438	4.76917e-34	3.3504e-32	66.1984
AL590867.2	-0.857933	3.1168	-13.1426	4.82567e-34	3.38593e-32	66.1867
RP11-164P12.4	0.785964	1.353	13.1398	4.96004e-34	3.47167e-32	66.1594
NNMT	-1.17145	4.50236	-13.1306	5.42804e-34	3.79457e-32	66.0697
CARD16	-0.795488	1.60988	-13.1301	5.45769e-34	3.80988e-32	66.0643
STAG1	0.630761	2.3235	13.1215	5.93344e-34	4.12262e-32	65.9812
ANKRD46	0.683283	2.50947	13.1211	5.95649e-34	4.1336e-32	65.9773
GNS	0.592397	5.31077	13.1186	6.1036e-34	4.22541e-32	65.9531
LTN1	0.620158	2.35825	13.1171	6.19876e-34	4.2809e-32	65.9377
PSMD12	0.749247	4.04532	13.1113	6.56014e-34	4.51953e-32	65.8813
EPS8L1	-0.935265	3.19849	-13.1081	6.76793e-34	4.65144e-32	65.8503
ENG	-0.706109	4.93839	-13.1023	7.15963e-34	4.90293e-32	65.7944
AC016876.2	-0.964965	2.62091	-13.0954	7.66262e-34	5.2223e-32	65.7268
ARL2	-0.698354	3.97359	-13.0928	7.85966e-34	5.35011e-32	65.7016
TNFAIP8L2	-0.764229	2.08854	-13.0927	7.86892e-34	5.35011e-32	65.7004
UBXN11	-0.846452	2.81483	-13.0744	9.40918e-34	6.36699e-32	65.5226
ANKRD40	0.717743	3.75677	13.0661	1.01988e-33	6.8931e-32	65.4425
SEC24C	0.934961	3.51356	13.0558	1.1277e-33	7.5949e-32	65.3426
CEP350	0.606982	2.64008	13.0548	1.13883e-33	7.66078e-32	65.3328
CLEC14A	-0.773131	3.20143	-13.051	1.18261e-33	7.94589e-32	65.2953
HLA-DMA	-0.966628	4.39513	-13.0468	1.23131e-33	8.25367e-32	65.2552
CCL21	-1.80215	2.53239	-13.0457	1.24424e-33	8.33056e-32	65.2448
KAT7	0.684815	2.79146	13.037	1.35559e-33	9.06546e-32	65.1595
PRADC1	-0.645587	3.58366	-13.0348	1.38401e-33	9.24469e-32	65.1389
NEK4	0.593607	2.30099	13.0189	1.61694e-33	1.07377e-31	64.9842
CSNK1A1	0.706322	4.07434	13.0151	1.67734e-33	1.11129e-31	64.9477
ECH1	-0.660312	5.57345	-13.0106	1.75329e-33	1.15892e-31	64.9037
PAICS	0.607605	4.61333	13.0047	1.85657e-33	1.22435e-31	64.8468
CYBA	-1.18941	3.99406	-13.0038	1.87344e-33	1.23404e-31	64.8378
D2HGDH	-0.826703	2.4547	-12.9987	1.96797e-33	1.29184e-31	64.7888
RPL37	-0.699664	6.05528	-12.9972	1.99766e-33	1.3092e-31	64.7739
SPI1	-0.928377	3.31295	-12.997	2.00147e-33	1.30931e-31	64.772
CCDC159	-0.687459	2.53811	-12.9895	2.15213e-33	1.40465e-31	64.6999
EMP3	-0.888836	3.94356	-12.9795	2.37218e-33	1.54297e-31	64.6031
NFAT5	0.641245	1.5305	12.9708	2.58312e-33	1.67255e-31	64.5184
EP300	0.707186	3.61173	12.9696	2.61231e-33	1.68953e-31	64.5072
EBI3	-0.782997	1.3868	-12.9673	2.67216e-33	1.72628e-31	64.4847
RCN3	-1.10848	4.2189	-12.9627	2.79546e-33	1.8039e-31	64.4398
RNU6-531P	0.686456	1.07288	12.9562	2.97708e-33	1.91892e-31	64.3772
BAD	-0.779082	4.49457	-12.9551	3.00888e-33	1.93723e-31	64.3666
CYGB	-0.826202	2.46239	-12.9499	3.16483e-33	2.03534e-31	64.3164
ROCK1	0.622096	2.68942	12.948	3.2246e-33	2.06911e-31	64.2978
GPR132	-0.665648	1.23553	-12.9473	3.24455e-33	2.07957e-31	64.2917
OTUD6B	0.688146	2.22827	12.9464	3.27591e-33	2.09497e-31	64.2821
ID3	-0.86469	4.13397	-12.9408	3.45795e-33	2.20891e-31	64.2283
SPAG9	0.685641	3.0175	12.9089	4.71482e-33	2.99168e-31	63.92
USP1	0.609053	3.78984	12.9061	4.84274e-33	3.06603e-31	63.8934
FBLIM1	-0.844207	3.43912	-12.9011	5.08604e-33	3.20938e-31	63.8447
REX1BD	-0.888705	2.73048	-12.8984	5.22096e-33	3.28725e-31	63.8186
CBR3	-1.05477	2.88225	-12.8922	5.54432e-33	3.48315e-31	63.7589
SCRN2	-0.862623	3.44036	-12.8912	5.59815e-33	3.5131e-31	63.7493
MYL9	-1.05788	6.07591	-12.8887	5.73681e-33	3.59616e-31	63.7249
CCDC61	-0.642052	2.31599	-12.8839	6.00497e-33	3.75189e-31	63.6795
CDH1	1.66828	6.03455	12.8723	6.7208e-33	4.18539e-31	63.5675
FEM1B	0.587741	3.82544	12.8705	6.83813e-33	4.25381e-31	63.5503
DGKE	0.607977	1.26581	12.8676	7.03319e-33	4.37039e-31	63.5224
ZNF609	0.60113	2.84333	12.8598	7.58964e-33	4.70591e-31	63.4466
AC060766.4	-0.61947	1.19526	-12.8398	9.20747e-33	5.68431e-31	63.2545
ATP8B1	0.840114	3.9765	12.8375	9.42239e-33	5.81071e-31	63.2316
CPXM1	-1.34195	3.35839	-12.834	9.74171e-33	5.98821e-31	63.1984
CASP1	-0.776397	2.09614	-12.8314	9.9887e-33	6.12683e-31	63.1735
ATAD2	1.02358	3.37014	12.8279	1.03346e-32	6.33218e-31	63.1397
C12orf57	-0.733718	5.38144	-12.8276	1.03696e-32	6.3468e-31	63.1363
ZNF219	-0.744867	2.23615	-12.8258	1.0545e-32	6.44723e-31	63.1196
VWA1	-0.821731	4.37696	-12.8251	1.06156e-32	6.48347e-31	63.113
SCAMP1	0.630442	4.03518	12.8249	1.06386e-32	6.48548e-31	63.1109
COMMD6	-0.647319	4.3183	-12.8179	1.13835e-32	6.93022e-31	63.0436
GLIPR2	-0.816668	2.9402	-12.8098	1.23184e-32	7.45876e-31	62.9651
OSR1	-0.748522	0.682034	-12.8097	1.23301e-32	7.45876e-31	62.9641
BRAF	0.598867	2.21285	12.8061	1.27644e-32	7.71324e-31	62.9297
PTK2	0.622084	3.51974	12.8034	1.31048e-32	7.90221e-31	62.9036
CNN2	-0.940502	4.91505	-12.8005	1.34688e-32	8.10456e-31	62.8763
GADD45G	-1.2289	3.44708	-12.7925	1.45544e-32	8.71189e-31	62.7992
MCTS2P	0.693184	1.60613	12.7848	1.56741e-32	9.35268e-31	62.7256
UBXN2B	0.692713	3.29627	12.7832	1.59188e-32	9.48874e-31	62.7102
FBLN5	-0.903601	2.86914	-12.7794	1.65265e-32	9.8304e-31	62.6729
LINC01503	-0.596196	1.55767	-12.7762	1.70465e-32	1.01292e-30	62.6421
AC040977.1	-0.757391	2.13355	-12.7744	1.73426e-32	1.02837e-30	62.625
MYO1F	-0.646714	1.63086	-12.7671	1.85981e-32	1.10053e-30	62.5555
AC099850.4	1.11972	2.29206	12.7583	2.02557e-32	1.19366e-30	62.4706
LGALS3	-1.17422	5.65062	-12.752	2.15281e-32	1.26603e-30	62.41
SURF2	-0.687705	3.93122	-12.7496	2.2034e-32	1.29445e-30	62.3869
SNRNP70	-0.764098	5.31151	-12.741	2.39409e-32	1.4007e-30	62.3044
SLC25A37	-0.664563	2.08393	-12.7355	2.52325e-32	1.47314e-30	62.2522
SLC66A2	-0.599667	3.16879	-12.7354	2.52564e-32	1.47314e-30	62.2512
LINC01315	-0.599116	0.856305	-12.7238	2.82551e-32	1.64133e-30	62.1397
SUZ12	0.607379	3.14774	12.7205	2.91749e-32	1.68618e-30	62.1078
C19orf53	-0.593407	6.05067	-12.7164	3.03508e-32	1.75059e-30	62.0686
JUND	-0.860666	6.50915	-12.7121	3.16313e-32	1.8226e-30	62.0275
MZT2B	-1.01749	5.41639	-12.7102	3.21997e-32	1.85161e-30	62.0098
ARHGAP11A	0.759896	1.87335	12.7101	3.22364e-32	1.85186e-30	62.0086
MEGF6	-0.909993	2.11051	-12.7089	3.26027e-32	1.86914e-30	61.9974
NME3	-0.930315	5.58008	-12.704	3.41817e-32	1.95377e-30	61.9504
NOL11	0.659311	3.87343	12.6952	3.72184e-32	2.12309e-30	61.8658
KIF20B	0.619373	1.7808	12.6927	3.81046e-32	2.1693e-30	61.8424
TNFRSF25	-0.780323	1.51761	-12.6908	3.88423e-32	2.20909e-30	61.8233
SELENOM	-1.195	4.58423	-12.6826	4.20294e-32	2.3856e-30	61.7449
CCS	-0.800058	3.90261	-12.6801	4.30552e-32	2.44139e-30	61.7209
MIB1	0.641842	3.11068	12.675	4.51936e-32	2.55796e-30	61.6727
TNKS2	0.670592	3.67296	12.6697	4.75652e-32	2.68911e-30	61.6219
RPL6P27	-0.823874	2.84343	-12.665	4.97787e-32	2.80868e-30	61.5767
RAB13	-0.596397	5.54861	-12.6624	5.10448e-32	2.87727e-30	61.5517
FBXW5	-0.630362	4.76629	-12.6617	5.13898e-32	2.891e-30	61.545
RNASET2	-0.739518	2.98452	-12.6596	5.24398e-32	2.94137e-30	61.5249
C3	-1.25646	5.03645	-12.6533	5.56903e-32	3.11451e-30	61.4651
GPX1	-0.72678	6.92929	-12.6504	5.724e-32	3.19804e-30	61.4378
CRYAB	-1.27636	2.76947	-12.6378	6.46585e-32	3.59842e-30	61.3167
PSMG3	-0.64026	4.09052	-12.6356	6.60239e-32	3.66725e-30	61.2959
CD2AP	0.613384	3.74918	12.6225	7.48414e-32	4.14894e-30	61.1713
IL4R	-0.786146	3.0935	-12.62	7.66668e-32	4.246e-30	61.1473
PLA2G2A	-1.52377	1.41818	-12.6194	7.71656e-32	4.26948e-30	61.1409
RNF139	0.685874	4.68163	12.617	7.89086e-32	4.36169e-30	61.1187
HSPA12B	-0.737389	2.05212	-12.6157	7.99178e-32	4.40893e-30	61.106
PPAN	-0.624087	1.69336	-12.6151	8.03691e-32	4.42564e-30	61.1004
NUDCD1	0.641927	2.79518	12.6151	8.03759e-32	4.42564e-30	61.1004
SMG1	0.600924	2.64294	12.6117	8.30193e-32	4.56678e-30	61.0682
B3GNT10	0.599613	1.44207	12.6107	8.38837e-32	4.60989e-30	61.0579
MIGA1	0.610734	2.13135	12.6067	8.71131e-32	4.77815e-30	61.0203
RPS2	-0.655574	8.69364	-12.6057	8.79944e-32	4.82186e-30	61.0103
ZNF428	-0.686835	4.15037	-12.604	8.94143e-32	4.89214e-30	60.9944
CDC34	-0.644226	4.45362	-12.6018	9.13381e-32	4.98116e-30	60.9733
NGFR	-1.14622	1.64514	-12.5996	9.32978e-32	5.08317e-30	60.9522
CNN1	-1.21017	2.54076	-12.599	9.38045e-32	5.1059e-30	60.9468
RPLP1	-0.731721	8.60885	-12.598	9.46812e-32	5.14871e-30	60.9375
SLPI	-2.03846	3.77817	-12.5725	1.20951e-31	6.54604e-30	60.6941
DIP2B	0.62177	2.93915	12.5715	1.2216e-31	6.60522e-30	60.6842
AL627402.1	0.656784	1.11581	12.5704	1.23379e-31	6.66478e-30	60.6744
RPL12	-0.703839	8.03222	-12.5696	1.2436e-31	6.71142e-30	60.6665
MSC	-0.823474	1.97112	-12.5608	1.35335e-31	7.28304e-30	60.5824
ZFP36	-1.24268	5.69543	-12.5595	1.36966e-31	7.35694e-30	60.5705
ZNF787	-0.648713	3.07779	-12.5581	1.38858e-31	7.45157e-30	60.5569
SMTN	-0.618233	2.39173	-12.5445	1.58075e-31	8.45099e-30	60.428
RILPL2	-0.59212	2.35876	-12.5421	1.61866e-31	8.61807e-30	60.4045
BBC3	-0.733962	2.51385	-12.5418	1.62255e-31	8.62596e-30	60.4021
PNPO	0.772852	3.86968	12.5411	1.63382e-31	8.67779e-30	60.3952
SFXN1	0.638164	2.89975	12.5403	1.64683e-31	8.73878e-30	60.3873
SQLE	1.0664	4.37654	12.5347	1.73667e-31	9.18132e-30	60.3345
TXNRD1	0.724755	3.64359	12.527	1.86911e-31	9.86323e-30	60.2614
RPS19BP1	-0.677359	3.72969	-12.5264	1.88133e-31	9.91851e-30	60.255
OSGIN2	0.672088	3.4614	12.525	1.90601e-31	1.00394e-29	60.242
CLSPN	0.61805	1.062	12.5247	1.91152e-31	1.00591e-29	60.2391
CPEB4	0.797662	2.61049	12.5238	1.92705e-31	1.01315e-29	60.2311
AGO2	0.625327	2.09372	12.5178	2.04202e-31	1.06965e-29	60.1735
CD37	-0.862862	2.24672	-12.5167	2.06324e-31	1.07977e-29	60.1632
ATP9A	0.92338	4.16638	12.5119	2.15925e-31	1.12795e-29	60.118
RGS10	-0.756609	4.83964	-12.5105	2.18952e-31	1.14271e-29	60.1042
CD74	-1.10025	8.73626	-12.4881	2.71226e-31	1.41038e-29	59.8914
AC020898.1	-0.855066	1.51164	-12.48	2.92851e-31	1.51867e-29	59.8151
SLC27A1	-0.613107	2.56344	-12.4678	3.29283e-31	1.69527e-29	59.6986
TMTC3	0.589992	2.66203	12.4667	3.32643e-31	1.71103e-29	59.6885
CHCHD10	-0.861142	3.8391	-12.4651	3.3766e-31	1.73527e-29	59.6736
APPBP2	0.736152	2.98576	12.4618	3.48493e-31	1.78772e-29	59.6422
CEBPD	-1.23902	3.94117	-12.4605	3.52894e-31	1.80867e-29	59.6297
RAPGEF3	-0.589005	1.28894	-12.4603	3.53492e-31	1.81011e-29	59.628
SAA2-SAA4	-0.973931	0.787571	-12.4525	3.80811e-31	1.94476e-29	59.5541
LOXL1	-0.910484	3.968	-12.4522	3.82079e-31	1.94949e-29	59.5507
RPL15P3	-0.768888	2.48911	-12.4475	3.99659e-31	2.03555e-29	59.506
TGFB1I1	-0.725033	2.56876	-12.4445	4.11175e-31	2.09233e-29	59.4778
TRAM1	0.638911	5.95151	12.4442	4.12331e-31	2.09635e-29	59.475
TMEM181	0.825437	4.08059	12.4433	4.15859e-31	2.1124e-29	59.4665
IRX1	-1.17526	1.28945	-12.4409	4.25418e-31	2.15903e-29	59.444
ZBED6	0.893975	1.36063	12.4318	4.63984e-31	2.34433e-29	59.3577
JUN	-1.09969	5.5967	-12.4118	5.61382e-31	2.82394e-29	59.1683
TBC1D10C	-0.765535	1.22817	-12.4107	5.67402e-31	2.8492e-29	59.1577
BRCA1	0.666007	1.68881	12.4071	5.8683e-31	2.94316e-29	59.1242
ACLY	0.64931	5.47412	12.407	5.87565e-31	2.94316e-29	59.123
TBC1D14	0.779552	2.2826	12.388	7.04183e-31	3.50825e-29	58.943
AL080243.4	-0.623929	1.24948	-12.3732	8.0998e-31	4.01081e-29	58.8039
NSF	0.613983	3.82756	12.3608	9.11542e-31	4.49421e-29	58.6865
NCOA4	0.654264	5.73876	12.3586	9.3078e-31	4.5851e-29	58.6658
RAB7B	-0.614307	1.30654	-12.3548	9.65618e-31	4.74442e-29	58.6292
RECQL	0.672119	2.748	12.3478	1.03116e-30	5.05775e-29	58.564
HSP90AA1	0.750463	8.05263	12.339	1.1211e-30	5.48473e-29	58.4809
CXCL2	-0.88277	0.820559	-12.3249	1.28236e-30	6.25222e-29	58.3473
VMO1	-0.825595	1.6059	-12.3151	1.40625e-30	6.84456e-29	58.2556
CLEC11A	-1.10844	3.47102	-12.2989	1.63984e-30	7.94756e-29	58.1029
HSD11B1L	-0.627378	1.70416	-12.2966	1.6766e-30	8.11886e-29	58.0809
CITED4	-1.86991	4.35124	-12.2852	1.86761e-30	8.99797e-29	57.9737
AC018738.1	-1.0599	4.29798	-12.2837	1.89346e-30	9.1148e-29	57.96
VANGL1	0.59109	2.64415	12.2783	1.99345e-30	9.56387e-29	57.9089
ARHGAP9	-0.679862	1.21882	-12.2724	2.10772e-30	1.01036e-28	57.8535
NNT	0.717777	2.94088	12.269	2.1771e-30	1.04186e-28	57.8213
RPS6	-0.654214	8.99396	-12.2638	2.28631e-30	1.0923e-28	57.7726
TMEM119	-1.05512	3.51625	-12.2611	2.34626e-30	1.11813e-28	57.7469
FAM89B	-0.639018	4.1412	-12.2605	2.35983e-30	1.12366e-28	57.7412
AIF1	-0.874628	3.79277	-12.2601	2.36872e-30	1.12695e-28	57.7375
TEDC1	-0.620875	1.64389	-12.2581	2.41402e-30	1.1462e-28	57.7186
PRR22	-0.663319	1.21617	-12.2414	2.82745e-30	1.3385e-28	57.5615
AGER	-0.634889	1.2936	-12.2373	2.93779e-30	1.38958e-28	57.5235
SERTAD1	-0.634995	3.51019	-12.2324	3.07792e-30	1.45465e-28	57.4772
AC245100.8	-0.694189	0.945615	-12.2306	3.12923e-30	1.47768e-28	57.4608
CLPSL1	-1.19286	1.40186	-12.2299	3.15041e-30	1.48645e-28	57.4541
PCOLCE	-1.02293	4.51947	-12.227	3.23712e-30	1.52484e-28	57.4271
ARMT1	1.35177	5.3879	12.2018	4.1078e-30	1.92702e-28	57.1904
TNFRSF1B	-0.84974	3.16373	-12.2015	4.12054e-30	1.93141e-28	57.1873
FERMT3	-0.886631	2.80193	-12.2009	4.1431e-30	1.93879e-28	57.1819
HYI	-0.588224	2.18128	-12.1982	4.24949e-30	1.98695e-28	57.1567
RABEP2	-0.700967	3.36059	-12.1943	4.40991e-30	2.05522e-28	57.1198
TWF1	0.592965	4.27622	12.1759	5.24382e-30	2.43392e-28	56.9477
RABAC1	-0.750046	5.53948	-12.1704	5.52578e-30	2.55854e-28	56.8957
MAD2L1	0.723423	2.2176	12.1669	5.70831e-30	2.63877e-28	56.8634
AC079922.1	-0.804735	1.81885	-12.1657	5.77533e-30	2.6676e-28	56.8518
SMCHD1	0.586247	2.45475	12.158	6.2061e-30	2.84812e-28	56.7803
MT1M	-0.909836	1.18569	-12.1507	6.65291e-30	3.03607e-28	56.7112
PSMB10	-0.775956	3.53353	-12.1468	6.89852e-30	3.14313e-28	56.6752
VPS35	0.594018	4.07318	12.1435	7.11425e-30	3.23367e-28	56.6446
RPS8	-0.63649	8.37806	-12.1434	7.12345e-30	3.23527e-28	56.6433
TYMP	-1.03534	4.69465	-12.1371	7.55714e-30	3.41863e-28	56.5846
TNNI2	-0.764832	0.818881	-12.1367	7.59004e-30	3.43079e-28	56.5803
CD99	-0.836084	5.5834	-12.1358	7.6542e-30	3.45706e-28	56.5719
PLEKHF2	0.865256	4.98352	12.1254	8.44003e-30	3.79097e-28	56.4748
SMC2	0.644926	2.5985	12.1244	8.51473e-30	3.82151e-28	56.4661
AQP1	-0.929525	4.89801	-12.1176	9.07736e-30	4.06443e-28	56.4025
HES4	-1.02879	2.7913	-12.1161	9.20996e-30	4.12057e-28	56.3881
ARHGEF12	0.604246	3.09379	12.1146	9.34471e-30	4.17758e-28	56.3736
FUOM	-0.815446	1.89937	-12.1144	9.35732e-30	4.17995e-28	56.3723
ZNHIT2	-0.795551	3.53636	-12.1135	9.43563e-30	4.20834e-28	56.364
DRAP1	-0.738882	5.56702	-12.1109	9.66667e-30	4.30465e-28	56.34
FITM2	0.669808	2.72879	12.1095	9.79901e-30	4.36018e-28	56.3265
INMT	-0.646096	0.965231	-12.1027	1.04411e-29	4.63505e-28	56.2634
NFKBIL1	-0.672172	3.8033	-12.0983	1.08818e-29	4.82693e-28	56.2223
SGSM3	-0.62987	3.80072	-12.0916	1.15896e-29	5.1329e-28	56.1597
P2RY11	-0.624508	2.13662	-12.0893	1.18465e-29	5.2426e-28	56.1379
CAVIN1	-0.896066	5.7491	-12.0721	1.39216e-29	6.13711e-28	55.9776
CCDC8	-0.944667	2.14396	-12.0704	1.41487e-29	6.22283e-28	55.9615
RACGAP1	0.794624	3.34897	12.0622	1.52769e-29	6.71383e-28	55.8852
ATXN7L3B	0.591509	4.49712	12.0588	1.57691e-29	6.91946e-28	55.8537
ZNF205	-0.640918	3.33851	-12.0547	1.63843e-29	7.18389e-28	55.8157
TMSB4X	-0.808617	9.00212	-12.0545	1.64249e-29	7.19616e-28	55.8133
SYT8	-0.796664	0.560689	-12.0541	1.6489e-29	7.21873e-28	55.8094
DAPK3	-0.641835	4.09896	-12.0531	1.66449e-29	7.28137e-28	55.8
SLC9A3R2	-0.880338	5.04336	-12.0517	1.68592e-29	7.36948e-28	55.7873
LAMB3	-1.29078	2.72671	-12.0405	1.87181e-29	8.16952e-28	55.6834
MTA1	-0.591596	3.22475	-12.0379	1.91837e-29	8.35356e-28	55.659
CDS1	0.611461	3.84119	12.0373	1.93013e-29	8.39837e-28	55.6529
ZNF296	-0.790104	2.20924	-12.0318	2.03204e-29	8.82832e-28	55.6018
MXD4	-0.60519	3.87961	-12.0306	2.05527e-29	8.90888e-28	55.5905
RPL29	-0.659713	8.01291	-12.03	2.06541e-29	8.94605e-28	55.5856
TPD52	0.937465	5.06062	12.029	2.085e-29	9.02404e-28	55.5762
TCF7L1	-0.91662	2.21072	-12.027	2.12536e-29	9.19175e-28	55.5572
GSE1	0.698897	3.99568	12.025	2.16605e-29	9.36063e-28	55.5383
PPP1R1A	-1.00477	1.083	-12.0234	2.19671e-29	9.48592e-28	55.5244
ZNF468	0.591228	2.51464	12.0207	2.25416e-29	9.71196e-28	55.4987
AKAP11	0.635267	2.71802	12.0202	2.26518e-29	9.75207e-28	55.4939
GAS2L1	-0.615994	3.17076	-12.0172	2.32815e-29	1.00081e-27	55.4666
CDC42EP2	-0.594001	2.72734	-12.01	2.49212e-29	1.06807e-27	55.399
TSR3	-0.644926	5.27349	-11.9992	2.75513e-29	1.17549e-27	55.2993
PLK3	-0.605748	2.45329	-11.9987	2.76831e-29	1.17935e-27	55.2946
CD1C	-0.760827	0.944066	-11.9931	2.91846e-29	1.24147e-27	55.2421
PRRX2	-0.94185	2.48129	-11.9906	2.98793e-29	1.26913e-27	55.2188
DPT	-1.44081	3.62519	-11.9903	2.99438e-29	1.27092e-27	55.2166
SPNS2	-0.809047	1.76476	-11.99	3.00402e-29	1.27406e-27	55.2134
SERPING1	-0.988233	5.79713	-11.9874	3.07901e-29	1.302e-27	55.1889
HRCT1	-0.810616	0.960314	-11.9848	3.15455e-29	1.33295e-27	55.1648
TOM1L1	0.841613	3.00784	11.9845	3.16304e-29	1.33555e-27	55.1622
BIN1	-0.74206	1.66939	-11.9765	3.40655e-29	1.43518e-27	55.0885
DPP7	-0.737542	5.51886	-11.9747	3.46594e-29	1.45912e-27	55.0713
ECT2	0.774191	3.21344	11.972	3.55459e-29	1.49314e-27	55.0462
RP11-394O4.5	-0.931266	1.58257	-11.968	3.68932e-29	1.54632e-27	55.0093
CDK17	0.605363	3.01208	11.963	3.86474e-29	1.61746e-27	54.9631
HCLS1	-0.827033	2.84219	-11.9614	3.92575e-29	1.64059e-27	54.9476
EBLN3P	0.646642	3.724	11.9571	4.08358e-29	1.70405e-27	54.9084
PRDX5	-0.666751	7.41451	-11.9478	4.4564e-29	1.85285e-27	54.8216
CSE1L	0.666953	5.32452	11.9466	4.50672e-29	1.87241e-27	54.8104
NUDT8	-1.01258	1.78714	-11.9403	4.77739e-29	1.9791e-27	54.7525
GGT5	-0.889066	2.94707	-11.927	5.40883e-29	2.23257e-27	54.6292
MIB2	-0.628638	1.81333	-11.9202	5.76222e-29	2.36986e-27	54.5663
TRBV28	-1.17086	1.9464	-11.9179	5.88601e-29	2.41903e-27	54.5452
CIRBP	-0.645359	5.68023	-11.9164	5.97052e-29	2.452e-27	54.531
RPS11	-0.601206	9.56043	-11.9142	6.09482e-29	2.50124e-27	54.5106
SLC5A3	0.589305	1.89115	11.9138	6.1155e-29	2.50793e-27	54.5072
MRPS21	-0.790001	5.35041	-11.9089	6.4023e-29	2.61801e-27	54.4617
CH25H	-0.691067	1.09093	-11.9082	6.44732e-29	2.63344e-27	54.4547
CX3CL1	-1.07127	2.61776	-11.8992	7.00821e-29	2.85351e-27	54.3718
RAB11FIP1	1.42238	3.47853	11.8974	7.12556e-29	2.89922e-27	54.3553
TSSC4	-0.641333	3.85992	-11.8958	7.23224e-29	2.93634e-27	54.3406
SCO2	-0.611384	3.86225	-11.8926	7.45004e-29	3.02047e-27	54.3111
CKAP2L	0.662379	1.48389	11.8852	7.98576e-29	3.23078e-27	54.2421
ASH1L	0.67349	3.24748	11.8846	8.02793e-29	3.24554e-27	54.2369
DOHH	-0.625942	2.64643	-11.8833	8.12327e-29	3.28175e-27	54.2252
ITGA7	-0.76849	1.47361	-11.879	8.46026e-29	3.41306e-27	54.1848
COTL1	-0.790144	3.74473	-11.8788	8.47172e-29	3.4142e-27	54.1834
TMEM160	-0.804398	3.0555	-11.8687	9.30615e-29	3.73845e-27	54.0901
KTN1	0.611584	4.10772	11.8685	9.32232e-29	3.74231e-27	54.0884
NRIP1	0.996857	3.80473	11.8651	9.62643e-29	3.86168e-27	54.0565
RPS20P14	-0.763897	1.60927	-11.86	1.00934e-28	4.04332e-27	54.0094
STING1	-0.647016	3.63165	-11.859	1.01867e-28	4.07783e-27	54.0003
FAM107A	-0.608927	0.786259	-11.8581	1.02726e-28	4.10933e-27	53.992
RPL27A	-0.605607	6.37689	-11.8563	1.04416e-28	4.17401e-27	53.9757
ADAMTS10	-0.604227	1.18468	-11.853	1.07732e-28	4.30053e-27	53.9447
HACD2	0.590329	3.91819	11.8522	1.08515e-28	4.32874e-27	53.9375
CEBPB	-0.827534	4.38152	-11.8505	1.10197e-28	4.3928e-27	53.9222
EFEMP2	-0.775243	3.21816	-11.849	1.11769e-28	4.45235e-27	53.9081
HMG20B	-0.654071	5.02015	-11.8474	1.13499e-28	4.51812e-27	53.8929
SART1	-0.616713	4.02505	-11.8405	1.2101e-28	4.81038e-27	53.8292
S100A11	-0.883278	9.12201	-11.8373	1.24574e-28	4.94859e-27	53.8004
SLC25A6	-0.655529	7.49588	-11.8341	1.28353e-28	5.0952e-27	53.7707
TSPAN7	-0.830335	1.76489	-11.8302	1.33103e-28	5.26542e-27	53.7346
AC092535.5	-0.676005	1.11097	-11.82	1.46333e-28	5.78076e-27	53.6405
SYDE2	0.750976	1.49766	11.8133	1.55647e-28	6.14018e-27	53.5792
NDUFS6	-0.686429	5.2421	-11.81	1.60615e-28	6.33179e-27	53.548
VPS13C	0.608488	2.11546	11.8085	1.62729e-28	6.41072e-27	53.535
HCFC1R1	-0.696922	5.49821	-11.8062	1.66331e-28	6.54357e-27	53.5133
RPL13A	-0.664739	9.42763	-11.7991	1.77552e-28	6.96102e-27	53.4484
HLA-E	-0.804743	7.19519	-11.7855	2.01425e-28	7.87534e-27	53.3231
SMCO4	-0.790559	2.9465	-11.7809	2.10301e-28	8.20546e-27	53.2803
RASSF7	-0.91166	3.88556	-11.7797	2.12573e-28	8.28279e-27	53.2696
AC139769.1	0.722679	1.47267	11.77	2.32622e-28	9.03929e-27	53.1801
MEOX1	-0.867437	1.20538	-11.7627	2.48927e-28	9.64661e-27	53.1128
WBP11	0.62153	4.68249	11.7452	2.92529e-28	1.1275e-26	52.9525
PPP1R15A	-0.71577	4.06589	-11.7395	3.08441e-28	1.18643e-26	52.8999
VIRMA	0.704493	3.64279	11.7336	3.25502e-28	1.24868e-26	52.8464
NUBP2	-0.614095	3.8842	-11.7295	3.38372e-28	1.29631e-26	52.8079
RASEF	0.891842	3.53093	11.7228	3.59661e-28	1.37326e-26	52.7473
SNHG18	-0.894272	1.797	-11.7218	3.63255e-28	1.38605e-26	52.7374
ATAD3B	-0.601713	1.57523	-11.7153	3.85497e-28	1.467e-26	52.6784
GADD45B	-0.861574	4.7914	-11.6993	4.46916e-28	1.69394e-26	52.5315
MDM2	0.731429	3.14492	11.6979	4.52898e-28	1.71548e-26	52.5183
PBXIP1	-0.666704	5.29176	-11.69	4.86853e-28	1.83799e-26	52.4465
SPHK1	-0.839902	2.45626	-11.6869	5.01314e-28	1.89008e-26	52.4175
SELP	-0.833737	1.36039	-11.6687	5.92705e-28	2.22144e-26	52.2511
KPTN	-0.600317	2.74507	-11.6625	6.27187e-28	2.34605e-26	52.195
ALDH2	-0.976786	3.10519	-11.6618	6.31447e-28	2.36044e-26	52.1883
TRPT1	-0.607715	3.6581	-11.6581	6.5334e-28	2.43589e-26	52.1544
EMILIN1	-1.13204	4.14615	-11.6542	6.77024e-28	2.51925e-26	52.119
PPP1R14B	-0.760757	5.23232	-11.652	6.91314e-28	2.57075e-26	52.0983
LY86	-0.682487	2.62931	-11.6506	6.99964e-28	2.60122e-26	52.0859
NBN	0.653269	4.00312	11.6429	7.51586e-28	2.7858e-26	52.0153
GPSM3	-0.832332	3.50972	-11.6423	7.55864e-28	2.79984e-26	52.0096
ELOB	-0.664826	7.18137	-11.6409	7.65227e-28	2.83268e-26	51.9974
ARRDC1	-0.665722	4.27599	-11.6398	7.73556e-28	2.86166e-26	51.9867
SESTD1	0.66432	2.70707	11.6376	7.8878e-28	2.91608e-26	51.9673
IFI27L2	-0.885702	2.98795	-11.6342	8.13962e-28	3.00334e-26	51.9361
UHMK1	0.658998	4.50707	11.6281	8.61242e-28	3.16551e-26	51.88
AGTRAP	-0.619941	4.60119	-11.6248	8.87986e-28	3.2617e-26	51.8497
NPEPPS	0.632701	3.59157	11.6242	8.9217e-28	3.27496e-26	51.845
MAP4K1	-0.696318	1.34176	-11.6237	8.96739e-28	3.28962e-26	51.8399
ZNF776	0.622916	2.56297	11.6234	8.99214e-28	3.29658e-26	51.8372
RASL11A	-0.823254	2.01072	-11.6217	9.12959e-28	3.34482e-26	51.8221
IL32	-0.997293	3.1357	-11.6203	9.24811e-28	3.38173e-26	51.8093
IL18	-0.751828	1.91123	-11.6132	9.87586e-28	3.60204e-26	51.7441
ABHD2	1.17266	4.37054	11.6107	1.01058e-27	3.6812e-26	51.7212
HSPA8	0.733324	7.76025	11.5987	1.12818e-27	4.08349e-26	51.6119
RPS10	-0.62089	6.46342	-11.5961	1.15513e-27	4.17839e-26	51.5885
TOP2A	1.24418	4.19256	11.5955	1.16229e-27	4.19897e-26	51.5823
RNF169	0.698116	1.69276	11.5912	1.20851e-27	4.35491e-26	51.5436
NCAPG2	0.601929	2.40354	11.5814	1.3225e-27	4.75067e-26	51.4541
LAMTOR2	-0.67064	5.54552	-11.5792	1.34988e-27	4.84292e-26	51.4337
AL589765.4	-0.602796	1.39328	-11.5777	1.36797e-27	4.90166e-26	51.4205
LGALS2	-0.921619	1.31467	-11.5772	1.37411e-27	4.92056e-26	51.4161
CAPG	-0.859674	6.08415	-11.5755	1.39586e-27	4.98905e-26	51.4005
C2CD4B	-0.725214	0.691481	-11.5664	1.51756e-27	5.41724e-26	51.3175
CDYL2	0.801305	2.51711	11.5658	1.52627e-27	5.44494e-26	51.3118
HLA-DRB1	-1.04344	7.69116	-11.562	1.57916e-27	5.62308e-26	51.278
STAC2	-1.53389	1.35863	-11.557	1.65412e-27	5.88332e-26	51.2319
VEGFB	-0.647212	5.58847	-11.557	1.65431e-27	5.88332e-26	51.2318
RPS23P8	-0.710881	1.8858	-11.5497	1.76886e-27	6.27896e-26	51.1653
POLR2J	-0.604682	4.74639	-11.5475	1.80403e-27	6.39583e-26	51.1458
VIM	-0.789599	7.04864	-11.5464	1.82202e-27	6.45562e-26	51.1359
RPL21P28	-0.666285	1.6816	-11.5456	1.83592e-27	6.50081e-26	51.1284
ANTKMT	-0.829991	3.2729	-11.5427	1.8861e-27	6.67023e-26	51.1016
DNAJA4	0.91819	3.74753	11.5422	1.89446e-27	6.69565e-26	51.0972
AL035413.1	0.756372	1.93986	11.5402	1.92879e-27	6.80853e-26	51.0794
ACER2	0.751438	1.60437	11.5271	2.17515e-27	7.62627e-26	50.96
ZAP70	-0.698901	0.841608	-11.5135	2.46364e-27	8.57972e-26	50.8363
CD3D	-1.19847	2.21069	-11.5087	2.57387e-27	8.95268e-26	50.7929
RPS6KB1	0.703383	2.97222	11.4928	2.97667e-27	1.03411e-25	50.6485
EVA1B	-1.27118	4.47417	-11.4867	3.14641e-27	1.09175e-25	50.5934
THSD4	1.0276	3.395	11.4661	3.79527e-27	1.30972e-25	50.4073
RRAD	-0.800772	0.896361	-11.4644	3.85535e-27	1.32805e-25	50.3917
SEC23B	0.590378	4.75699	11.4585	4.0691e-27	1.39662e-25	50.3381
CFI	-0.707521	1.97596	-11.4576	4.10117e-27	1.40593e-25	50.3303
KIAA0100	0.699007	4.55331	11.4567	4.1365e-27	1.41719e-25	50.3218
CCL17	-0.792615	0.961534	-11.4488	4.44719e-27	1.51817e-25	50.2499
AFDN	0.817655	3.23662	11.4456	4.57825e-27	1.56104e-25	50.221
CPD	0.76326	3.7709	11.4362	4.98466e-27	1.69354e-25	50.1366
MIR205HG	-1.49691	2.2001	-11.4307	5.24123e-27	1.77647e-25	50.0867
ECRG4	-0.949953	0.895474	-11.4187	5.84696e-27	1.97358e-25	49.9782
KLRB1	-0.682134	1.09814	-11.4176	5.90537e-27	1.99211e-25	49.9683
SIX5	-0.694216	2.19781	-11.4146	6.07047e-27	2.0466e-25	49.9409
BBX	0.603679	2.72423	11.4124	6.19405e-27	2.08456e-25	49.9209
SH3BGRL3	-0.630068	6.3188	-11.402	6.80458e-27	2.28464e-25	49.8276
R3HCC1	-0.595151	3.52082	-11.398	7.06211e-27	2.36415e-25	49.7907
CLEC2B	-0.650009	2.13805	-11.3912	7.51266e-27	2.51056e-25	49.7293
RASL12	-0.58584	1.83171	-11.3844	7.98688e-27	2.66124e-25	49.6685
RGCC	-0.686273	3.98244	-11.3813	8.21553e-27	2.73423e-25	49.6405
TRBC2	-1.29548	2.70239	-11.376	8.62456e-27	2.86869e-25	49.5923
AL928768.3	-0.596312	0.516897	-11.3627	9.73138e-27	3.22368e-25	49.4724
MSI2	0.666332	2.9594	11.3621	9.7798e-27	3.23783e-25	49.4675
PCMTD2	0.689501	3.83714	11.3612	9.86373e-27	3.26183e-25	49.459
MAP9	0.750088	1.759	11.3549	1.04392e-26	3.44016e-25	49.4027
PPP1R13L	-0.634294	3.34276	-11.3535	1.05703e-26	3.47909e-25	49.3903
RPL13P12	-1.00604	3.51175	-11.3535	1.05756e-26	3.47909e-25	49.3898
FAM160B2	-0.591659	2.92529	-11.345	1.14243e-26	3.74963e-25	49.3132
TEAD2	-1.1133	3.78672	-11.3447	1.14521e-26	3.7566e-25	49.3107
BOK	-0.86024	3.81402	-11.3413	1.18078e-26	3.87107e-25	49.2804
TREM2	-0.854724	4.04235	-11.3347	1.25358e-26	4.105e-25	49.221
TRIQK	0.674731	2.92226	11.3333	1.26976e-26	4.15323e-25	49.2082
PLEKHF1	-0.716988	1.8678	-11.3329	1.27513e-26	4.16838e-25	49.2041
DHFR	0.623468	2.27328	11.3317	1.28827e-26	4.20893e-25	49.1939
TAGLN	-1.02029	5.82765	-11.326	1.35684e-26	4.42791e-25	49.1424
FCER1A	-0.826223	1.30522	-11.3257	1.3604e-26	4.43697e-25	49.1398
LINC01176	-0.79572	1.81471	-11.3242	1.3791e-26	4.49026e-25	49.1262
SCARF2	-0.78016	2.09617	-11.3226	1.39917e-26	4.55041e-25	49.1119
ARHGAP5	0.661592	2.89609	11.3205	1.42605e-26	4.6352e-25	49.093
BLOC1S1	-0.614426	4.16456	-11.3085	1.59009e-26	5.13909e-25	48.9849
PDLIM1	-1.06013	5.47193	-11.3016	1.69155e-26	5.45157e-25	48.9235
WDR18	-0.612007	3.90254	-11.2944	1.80612e-26	5.79789e-25	48.8585
TSTD1	-0.775884	6.02163	-11.2922	1.84301e-26	5.91297e-25	48.8384
REEP6	-1.29912	4.68149	-11.288	1.91429e-26	6.13133e-25	48.8007
SAA2	-1.03043	1.10206	-11.2871	1.92877e-26	6.16731e-25	48.7932
HLA-DQB1	-1.1349	4.24291	-11.2834	1.99528e-26	6.3764e-25	48.7596
AHCYL2	0.607911	2.52301	11.28	2.05794e-26	6.56195e-25	48.7289
IDUA	-0.683566	2.50781	-11.2791	2.07401e-26	6.60948e-25	48.7212
IL33	-0.932927	1.53855	-11.2788	2.07931e-26	6.62268e-25	48.7186
CLEC10A	-0.816304	1.03497	-11.2731	2.18891e-26	6.9601e-25	48.6676
PYDC1	-1.65767	1.39242	-11.2725	2.20107e-26	6.99487e-25	48.6621
GAS6	-0.879894	3.96257	-11.272	2.2125e-26	7.02727e-25	48.657
SLC25A15	0.599125	2.38165	11.2713	2.22522e-26	7.05983e-25	48.6513
RPL7P9	-0.905024	3.22562	-11.2688	2.27601e-26	7.21294e-25	48.6289
SRM	-0.606964	5.02986	-11.2636	2.38525e-26	7.54236e-25	48.5824
PHLDA3	-0.821354	4.01044	-11.2611	2.44034e-26	7.70376e-25	48.5597
ZNF692	-0.73458	3.2347	-11.2609	2.44479e-26	7.70927e-25	48.5579
MICALL2	-0.622813	2.29256	-11.2465	2.78281e-26	8.74133e-25	48.4293
SPON2	-0.92641	2.97501	-11.2289	3.26421e-26	1.02029e-24	48.271
FBXL15	-0.714786	2.44686	-11.2254	3.36827e-26	1.04994e-24	48.2398
CD6	-0.710932	1.09415	-11.2235	3.42426e-26	1.06623e-24	48.2235
HLA-F	-0.96262	3.45446	-11.2229	3.44388e-26	1.07176e-24	48.2178
SELPLG	-0.836042	3.26576	-11.2166	3.64558e-26	1.13391e-24	48.1613
CHI3L2	-1.11116	1.61025	-11.2155	3.68145e-26	1.14444e-24	48.1516
SIT1	-0.792359	1.13794	-11.2134	3.75036e-26	1.16523e-24	48.1332
IGHA2	-2.4227	5.15113	-11.2113	3.82427e-26	1.1869e-24	48.1138
TMC8	-0.729687	1.5327	-11.2069	3.97925e-26	1.23214e-24	48.0744
MXRA8	-0.996693	5.0316	-11.1879	4.71853e-26	1.44945e-24	47.9052
PIK3CD	-0.591892	1.59029	-11.179	5.11254e-26	1.56459e-24	47.8256
AFF3	1.26243	3.54629	11.1638	5.86185e-26	1.78528e-24	47.6899
CARD11	-0.586546	1.17656	-11.1585	6.1464e-26	1.86895e-24	47.6428
EDN1	-0.959776	1.99962	-11.1582	6.16364e-26	1.8722e-24	47.64
S100A1	-1.55512	2.68664	-11.1579	6.18082e-26	1.87642e-24	47.6373
RAC2	-0.893776	3.59661	-11.1573	6.21568e-26	1.88499e-24	47.6317
HSPH1	0.707898	4.19546	11.1554	6.3232e-26	1.91658e-24	47.6147
M6PR	0.603052	4.22146	11.1535	6.43088e-26	1.94509e-24	47.5979
CCN1	-1.17855	5.64157	-11.1504	6.61358e-26	1.99823e-24	47.5701
PAPLN	-0.600114	1.3178	-11.1438	7.01567e-26	2.11859e-24	47.5115
RPS15AP1	-0.600348	2.0889	-11.1414	7.16777e-26	2.16223e-24	47.4902
GPD2	0.693272	3.61417	11.1402	7.24646e-26	2.18366e-24	47.4794
CMTM3	-0.722267	4.18122	-11.1397	7.27829e-26	2.19209e-24	47.475
IFITM10	-1.04431	1.76042	-11.1248	8.31543e-26	2.49262e-24	47.3428
ZNF503	-0.953613	1.75957	-11.1153	9.05669e-26	2.71197e-24	47.2581
G0S2	-1.46211	2.92506	-11.1106	9.44577e-26	2.82403e-24	47.2163
CD151	-0.626598	6.42517	-11.0992	1.04629e-25	3.1167e-24	47.1148
ZFX	0.612571	2.88144	11.0934	1.10163e-25	3.27641e-24	47.0637
SELENOO	-0.613385	3.39149	-11.0901	1.13465e-25	3.36759e-24	47.0344
SCAND1	-0.816876	4.61543	-11.0876	1.16105e-25	3.44237e-24	47.0115
AP003469.2	0.806803	0.948038	11.0795	1.24796e-25	3.68853e-24	46.9399
C1QTNF1	-0.750544	2.43858	-11.0742	1.30878e-25	3.86028e-24	46.8927
HEATR6	0.666153	2.81915	11.0618	1.46188e-25	4.30166e-24	46.7829
AP2B1	0.680021	5.79584	11.058	1.51251e-25	4.44281e-24	46.7491
AL591895.1	-0.81402	4.22773	-11.0554	1.54741e-25	4.54301e-24	46.7265
COX4I1	-0.609182	5.4127	-11.0525	1.58812e-25	4.6601e-24	46.7007
C1QA	-1.03815	5.83551	-11.051	1.60947e-25	4.72033e-24	46.6874
NAA38	-0.670303	4.28852	-11.0489	1.6412e-25	4.80844e-24	46.6681
CYP4Z1	-2.00185	2.15232	-11.0454	1.69329e-25	4.95597e-24	46.6371
GPR153	-0.637293	2.07252	-11.0393	1.7874e-25	5.21537e-24	46.5834
FMNL1	-0.613999	2.07967	-11.0331	1.88841e-25	5.50166e-24	46.5288
TIMM13	-0.641711	4.94898	-11.0283	1.97145e-25	5.73189e-24	46.4861
TINAGL1	-0.946506	2.43942	-11.0253	2.02513e-25	5.88195e-24	46.4595
AC103810.3	-0.944436	1.48442	-11.0127	2.26516e-25	6.55573e-24	46.3483
EHBP1L1	-0.624882	2.96222	-11.0028	2.47514e-25	7.14986e-24	46.2603
TNFRSF12A	-0.997614	4.43302	-11.0028	2.47545e-25	7.14986e-24	46.2602
NDRG2	-0.79606	2.97004	-11.0023	2.48663e-25	7.17852e-24	46.2557
IGHA1	-2.4363	7.33162	-10.9924	2.71473e-25	7.80146e-24	46.1687
METTL26	-0.626539	4.93037	-10.9897	2.78174e-25	7.98598e-24	46.1445
UQCC3	-0.718172	3.44809	-10.9881	2.82196e-25	8.07706e-24	46.1302
KRT14	-2.15414	3.42549	-10.9848	2.90512e-25	8.29844e-24	46.1014
PEX11G	-0.69167	2.46428	-10.9807	3.01373e-25	8.60437e-24	46.065
SPEF1	-0.780916	1.3856	-10.9726	3.23691e-25	9.21847e-24	45.9941
FRS2	0.866853	3.35934	10.9713	3.27436e-25	9.31584e-24	45.9827
CFD	-1.52305	4.15798	-10.9674	3.39246e-25	9.63742e-24	45.9475
MT1X	-1.04118	3.64679	-10.9671	3.40106e-25	9.65706e-24	45.945
FAM20C	-0.783236	3.20378	-10.9645	3.47959e-25	9.87511e-24	45.9224
H4-16	0.726184	1.1707	10.9644	3.48329e-25	9.8807e-24	45.9213
NUDT18	-0.731414	2.7935	-10.9608	3.59598e-25	1.01902e-23	45.8897
KPNA2	0.82584	5.33401	10.9595	3.63895e-25	1.02966e-23	45.8779
PCSK4	-0.667031	1.49343	-10.9535	3.83752e-25	1.08156e-23	45.8252
CD7	-0.782044	1.17686	-10.9491	3.99061e-25	1.12249e-23	45.7864
NR1D2	0.616043	3.17951	10.9441	4.16977e-25	1.1723e-23	45.7428
LINC01770	-0.845356	1.50705	-10.9379	4.4067e-25	1.23587e-23	45.688
NUDT1	-0.59607	3.01554	-10.9336	4.58052e-25	1.28399e-23	45.6496
DUSP2	-0.810443	2.28149	-10.9307	4.69693e-25	1.31533e-23	45.6247
PI16	-1.20246	1.2843	-10.9288	4.77873e-25	1.33626e-23	45.6076
HDGFL3	0.606444	2.38031	10.9284	4.79587e-25	1.3404e-23	45.604
RBPMS	-0.707324	2.99181	-10.9215	5.09584e-25	1.42076e-23	45.5438
AC026403.1	-0.905363	2.09753	-10.9175	5.28256e-25	1.47138e-23	45.5081
CD248	-0.80557	4.06004	-10.9092	5.68302e-25	1.57676e-23	45.4356
PODNL1	-0.752288	1.69199	-10.8967	6.34911e-25	1.76071e-23	45.3256
TELO2	-0.655874	3.82192	-10.8778	7.50929e-25	2.07338e-23	45.1591
RHOT2	-0.607753	4.21593	-10.8698	8.05558e-25	2.22206e-23	45.0894
BOC	-0.609515	1.20667	-10.8684	8.15467e-25	2.24831e-23	45.0773
MEG3	-0.605855	0.960835	-10.8429	1.02157e-24	2.79627e-23	44.8538
APOD	-1.9677	5.67422	-10.8422	1.02789e-24	2.81222e-23	44.8476
CHMP4C	0.700856	3.8421	10.8327	1.11819e-24	3.04903e-23	44.7641
PRC1	0.818826	3.17523	10.8311	1.13426e-24	3.08549e-23	44.7499
ARHGAP4	-0.805772	2.42324	-10.8238	1.20962e-24	3.27643e-23	44.6861
ACY3	-0.602991	0.516556	-10.8219	1.22953e-24	3.32878e-23	44.6699
TBKBP1	-0.60754	1.8233	-10.8162	1.29308e-24	3.49752e-23	44.6199
SPOPL	0.634563	3.5861	10.8113	1.34997e-24	3.6462e-23	44.5772
MGAT4A	0.828341	3.41239	10.8106	1.35838e-24	3.66717e-23	44.5711
FAM193B	-0.5873	2.86869	-10.8063	1.41101e-24	3.79847e-23	44.5334
AC073896.4	-0.654451	3.28332	-10.8048	1.43005e-24	3.8461e-23	44.5201
SLC7A1	0.647591	2.89376	10.8035	1.44718e-24	3.89034e-23	44.5082
ARL6IP1	0.617571	6.59006	10.7964	1.53996e-24	4.13195e-23	44.4466
RHOV	-1.11964	3.61178	-10.7897	1.63359e-24	4.37906e-23	44.388
PFDN2	-0.611747	5.99409	-10.7886	1.64942e-24	4.41943e-23	44.3785
MRPL28	-0.594419	4.73114	-10.7847	1.70789e-24	4.56964e-23	44.3439
NKG7	-1.15572	2.31298	-10.7781	1.80941e-24	4.83448e-23	44.2866
MZT2A	-0.784086	3.55417	-10.7743	1.87016e-24	4.98745e-23	44.2539
BRIP1	0.608535	1.19896	10.7681	1.97618e-24	5.25543e-23	44.1992
CNNM4	0.637706	3.57959	10.7615	2.09443e-24	5.56731e-23	44.1415
NENF	-0.707098	6.00662	-10.7593	2.13401e-24	5.66461e-23	44.123
SCD	1.43414	6.50923	10.7512	2.29126e-24	6.07072e-23	44.0524
FDCSP	-1.49527	1.62148	-10.7506	2.30434e-24	6.10255e-23	44.0468
HBA2	-0.974625	1.3096	-10.7483	2.35118e-24	6.2237e-23	44.0268
NUDT14	-0.663679	3.34884	-10.742	2.4851e-24	6.56296e-23	43.9719
MACF1	0.624101	2.82621	10.7411	2.50451e-24	6.60812e-23	43.9642
RNF183	-0.711944	0.59782	-10.7375	2.58553e-24	6.81243e-23	43.9326
TRIM29	-1.02227	1.28202	-10.7303	2.75448e-24	7.23418e-23	43.8698
FAM207A	-0.628559	3.04405	-10.7236	2.92103e-24	7.65398e-23	43.8116
UCP2	-1.03265	5.42594	-10.7202	3.00986e-24	7.8759e-23	43.7818
FANCI	0.668815	2.6664	10.7034	3.48758e-24	9.10924e-23	43.6357
DOK2	-0.77542	1.66312	-10.7021	3.52729e-24	9.20874e-23	43.6245
RGS14	-0.686568	2.57326	-10.7017	3.53929e-24	9.23584e-23	43.6211
ALDH16A1	-0.630127	3.26341	-10.6986	3.63449e-24	9.46692e-23	43.5948
SPAG1	0.630066	2.26319	10.6938	3.79285e-24	9.85655e-23	43.5525
ITGB1	0.732337	5.5287	10.6825	4.18626e-24	1.08546e-22	43.4546
CST7	-1.01296	2.3254	-10.6823	4.19283e-24	1.08667e-22	43.453
ANGPTL4	-1.09906	2.12656	-10.6675	4.77395e-24	1.23001e-22	43.3243
MIR621	0.812423	4.12461	10.6568	5.24186e-24	1.34329e-22	43.2316
KRT17	-1.96183	3.51159	-10.6562	5.27026e-24	1.34996e-22	43.2262
MED1	0.768751	3.27121	10.6548	5.33385e-24	1.36564e-22	43.2143
KIF23	0.641909	2.14661	10.6451	5.80336e-24	1.48053e-22	43.1306
RNF213	0.701557	3.46959	10.6436	5.88326e-24	1.49957e-22	43.1171
PWWP2B	-0.64541	3.52489	-10.6433	5.89804e-24	1.50267e-22	43.1146
KAT6B	0.837972	2.8686	10.6427	5.92608e-24	1.50914e-22	43.1099
MIA	-0.669318	0.570306	-10.6381	6.17059e-24	1.56721e-22	43.0698
GTF2IP13	-0.594349	1.57843	-10.6288	6.69274e-24	1.6968e-22	42.9892
CDK12	0.654627	2.86527	10.6282	6.73058e-24	1.70488e-22	42.9836
BATF	-0.924865	3.91219	-10.6225	7.07367e-24	1.78924e-22	42.9343
ERLIN2	0.939269	3.79202	10.6157	7.50167e-24	1.89264e-22	42.8761
FTH1P20	-0.65132	2.37236	-10.6104	7.86008e-24	1.98043e-22	42.8298
ADAM15	-0.649578	5.00441	-10.6098	7.89982e-24	1.98815e-22	42.8248
PCED1B-AS1	-0.642219	1.30049	-10.6042	8.29499e-24	2.08357e-22	42.7764
IGFBP7	-0.640935	7.14963	-10.6026	8.41311e-24	2.11231e-22	42.7623
PPM1D	0.623371	2.41772	10.5991	8.66751e-24	2.17332e-22	42.7328
STAB1	-0.654654	2.44689	-10.5968	8.84513e-24	2.2166e-22	42.7127
DNAJC6	0.587546	0.764212	10.5825	1.00219e-23	2.49429e-22	42.5888
PPP1R14BP3	-0.764518	4.50111	-10.576	1.05989e-23	2.63329e-22	42.5333
LRP11	0.613063	4.09604	10.5672	1.144e-23	2.83362e-22	42.4576
CLIC3	-0.954165	1.87353	-10.5665	1.15174e-23	2.85155e-22	42.4509
PLVAP	-0.654137	5.48308	-10.5619	1.198e-23	2.96222e-22	42.4118
CRAT	-1.26371	4.53317	-10.5612	1.20595e-23	2.98059e-22	42.4053
GNPNAT1	0.620238	3.63779	10.5513	1.31394e-23	3.23769e-22	42.3202
PACSIN3	-0.867565	3.85206	-10.5414	1.43146e-23	3.51664e-22	42.2353
APBB2	0.619354	3.43339	10.5359	1.50223e-23	3.68415e-22	42.1874
PRR11	0.818846	1.99839	10.5316	1.55899e-23	3.81678e-22	42.1506
VASN	-0.718591	2.98318	-10.5308	1.57018e-23	3.84248e-22	42.1435
TANC2	0.716764	2.10692	10.5288	1.59705e-23	3.90493e-22	42.1267
DECR2	-0.622545	2.99808	-10.5257	1.64066e-23	4.0047e-22	42.1
PTPN1	0.832735	4.89549	10.5255	1.64318e-23	4.00913e-22	42.0985
GIMAP7	-0.789874	2.95183	-10.5191	1.73767e-23	4.22882e-22	42.043
ASPM	0.667181	1.5475	10.5165	1.77729e-23	4.31605e-22	42.0207
ESR1	1.30633	5.15277	10.5099	1.88103e-23	4.55632e-22	41.9644
ARVCF	-0.637127	2.35886	-10.5019	2.01704e-23	4.86101e-22	41.8952
ACACA	0.670061	3.25971	10.4994	2.06119e-23	4.96321e-22	41.8737
CMAHP	-0.783585	1.76429	-10.4744	2.55806e-23	6.09787e-22	41.6596
OBP2B	-1.66536	1.25596	-10.4718	2.61696e-23	6.22786e-22	41.637
TPSAB1	-1.26315	2.95405	-10.4713	2.62726e-23	6.24717e-22	41.6331
ACSL5	-0.700464	2.12569	-10.4692	2.67696e-23	6.35738e-22	41.6145
PBX1	0.777349	4.07779	10.4659	2.75377e-23	6.53437e-22	41.5865
POLR2L	-0.675149	6.46665	-10.4658	2.75726e-23	6.53993e-22	41.5852
MTFR1	0.673686	3.07753	10.4636	2.8093e-23	6.65781e-22	41.5667
HOXA5	-0.657356	1.09219	-10.4615	2.86014e-23	6.7755e-22	41.5489
AC020916.1	-0.848993	2.52772	-10.4613	2.8644e-23	6.78277e-22	41.5474
NRN1	-0.642336	2.10798	-10.4568	2.97868e-23	7.03876e-22	41.5086
JAK3	-0.626429	1.27675	-10.4474	3.23142e-23	7.61708e-22	41.4279
COPZ2	-0.841726	3.06579	-10.4391	3.46968e-23	8.14839e-22	41.3574
PNPLA2	-0.657025	5.18027	-10.4373	3.52426e-23	8.27317e-22	41.3419
BUB1B	0.696341	2.16625	10.436	3.56607e-23	8.36443e-22	41.3302
ARHGDIB	-0.852643	6.5915	-10.4344	3.61345e-23	8.47207e-22	41.3171
MCM4	0.699429	4.13527	10.4323	3.68099e-23	8.6269e-22	41.2987
FAR1	0.659099	3.5093	10.4224	4.00926e-23	9.36544e-22	41.2141
NDUFA4L2	-0.686145	2.45673	-10.4188	4.13635e-23	9.63865e-22	41.1831
FAM234B	1.22308	3.83143	10.416	4.23639e-23	9.85967e-22	41.1594
MGMT	-0.608683	3.44993	-10.4129	4.35082e-23	1.01219e-21	41.133
BCL2L12	-0.635051	2.96686	-10.4127	4.35623e-23	1.01303e-21	41.1318
SPINT1-AS1	-0.644479	3.60298	-10.4037	4.70951e-23	1.09251e-21	41.0544
AC008610.1	-0.649596	1.53753	-10.3823	5.66149e-23	1.30857e-21	40.8719
CCL5	-1.25238	3.86885	-10.3765	5.95141e-23	1.37279e-21	40.8224
FZD6	1.01056	3.38413	10.3689	6.35463e-23	1.46344e-21	40.7574
ACADVL	-0.611734	5.41223	-10.3683	6.38287e-23	1.46935e-21	40.753
MKI67	0.810885	2.65669	10.365	6.57144e-23	1.5085e-21	40.7242
CTSW	-0.862237	1.48176	-10.3523	7.32466e-23	1.67466e-21	40.6166
LYPLA1	0.72435	4.43849	10.3514	7.38376e-23	1.68614e-21	40.6086
GJA4	-0.698869	3.02633	-10.3466	7.69495e-23	1.7537e-21	40.5677
CD52	-1.23718	3.75268	-10.3454	7.77072e-23	1.76885e-21	40.558
TP53TG1	-0.652274	4.43513	-10.3434	7.90655e-23	1.79851e-21	40.5408
CLDN11	-0.602499	0.987369	-10.3434	7.90818e-23	1.79851e-21	40.5406
C7	-1.03728	1.46506	-10.34	8.14253e-23	1.85053e-21	40.5117
PODN	-0.979005	3.26718	-10.3375	8.32083e-23	1.88804e-21	40.4902
SPSB2	-0.608676	2.32926	-10.3317	8.74095e-23	1.981e-21	40.4414
KIF11	0.72504	2.88448	10.3305	8.83444e-23	1.99981e-21	40.4308
C1orf162	-0.625411	2.33086	-10.3233	9.39575e-23	2.12434e-21	40.3697
GFPT1	0.669043	4.15849	10.32	9.66315e-23	2.18393e-21	40.3419
RUNX3	-0.674959	1.66104	-10.3157	1.00224e-22	2.26066e-21	40.3057
CRIP2	-0.906911	5.44537	-10.3086	1.06524e-22	2.39611e-21	40.2453
CD27	-0.926199	1.71266	-10.3049	1.09935e-22	2.46895e-21	40.2141
VAMP1	-0.594012	1.83382	-10.301	1.13722e-22	2.54999e-21	40.1805
HLA-DOB	-0.636964	1.01151	-10.2988	1.1585e-22	2.59566e-21	40.1621
GZMH	-0.781669	1.29997	-10.2978	1.16835e-22	2.61566e-21	40.1537
CD3E	-1.03885	2.10894	-10.2918	1.23029e-22	2.75111e-21	40.1025
PIGR	-1.33132	1.51906	-10.2885	1.26583e-22	2.82392e-21	40.0743
IGF1R	1.12934	4.17841	10.2859	1.2941e-22	2.88249e-21	40.0524
LRRC26	-1.09372	1.81399	-10.2854	1.29981e-22	2.89408e-21	40.048
DDIT4	-1.01132	4.72571	-10.271	1.46929e-22	3.26253e-21	39.9265
LRRC75B	-0.804265	2.63209	-10.2655	1.54048e-22	3.41528e-21	39.8796
NKAIN1	1.55864	3.90184	10.2493	1.76836e-22	3.89927e-21	39.7429
TIMP1	-0.848362	7.53589	-10.2439	1.85111e-22	4.07072e-21	39.6976
RGS2	-0.937596	3.05857	-10.2438	1.85346e-22	4.07434e-21	39.6963
DEFB1	-1.11055	1.32281	-10.2385	1.93875e-22	4.25361e-21	39.6517
BDH2	-0.60308	2.82043	-10.2319	2.05141e-22	4.49216e-21	39.5957
HLA-DQB1-AS1	-0.632943	1.0652	-10.2318	2.05242e-22	4.49264e-21	39.5953
FBLN1	-0.971032	4.59313	-10.2295	2.09343e-22	4.58064e-21	39.5756
RBP5	-0.948928	2.0179	-10.2293	2.09754e-22	4.58788e-21	39.5737
TEAD1	0.593058	2.63242	10.2278	2.12477e-22	4.64388e-21	39.5609
AC112491.1	-0.670012	1.29927	-10.2259	2.15905e-22	4.70979e-21	39.5451
FOXM1	0.801227	2.80494	10.222	2.23239e-22	4.86419e-21	39.5119
TBC1D9	1.02739	6.35717	10.2204	2.26226e-22	4.92739e-21	39.4988
SLC38A2	0.594957	4.90368	10.22	2.27098e-22	4.94073e-21	39.495
PPFIA1	0.787857	3.18692	10.2133	2.40274e-22	5.21941e-21	39.4391
NCAPG	0.667729	1.98126	10.2116	2.4387e-22	5.28947e-21	39.4243
HMMR	0.64867	2.02304	10.2106	2.45878e-22	5.32898e-21	39.4162
BUB1	0.640317	2.01577	10.2061	2.55413e-22	5.52933e-21	39.3785
SFRP1	-1.44189	2.41497	-10.1994	2.70555e-22	5.85047e-21	39.3214
CAVIN2	-0.83359	1.55739	-10.1984	2.72863e-22	5.89814e-21	39.313
TFPT	-0.733145	4.17098	-10.1973	2.75485e-22	5.95032e-21	39.3035
SNORD104	-1.27646	3.55287	-10.1966	2.76905e-22	5.97872e-21	39.2984
MIF	-0.871389	5.19409	-10.1957	2.7907e-22	6.0209e-21	39.2907
ANXA1	-0.764024	4.22763	-10.1949	2.81018e-22	6.06065e-21	39.2838
FBLN2	-1.06101	4.31798	-10.1916	2.89103e-22	6.22088e-21	39.2557
CMTM7	-0.76466	2.22585	-10.1906	2.91611e-22	6.27251e-21	39.2471
ARSA	-0.676498	4.05828	-10.1839	3.08639e-22	6.63127e-21	39.1909
TSPAN15	-0.71053	5.48592	-10.1835	3.09749e-22	6.6526e-21	39.1873
APOBEC3C	-0.728476	2.96413	-10.1697	3.48277e-22	7.45203e-21	39.0712
COMTD1	-0.780977	2.92686	-10.155	3.94483e-22	8.406e-21	38.9477
CTSG	-0.770495	1.02521	-10.1443	4.3199e-22	9.16757e-21	38.8577
SCT	-0.76659	1.29996	-10.1368	4.6011e-22	9.74259e-21	38.7952
ZBTB7C	-0.827415	1.90891	-10.1356	4.64848e-22	9.83195e-21	38.785
CYP27A1	-0.949645	3.85767	-10.1322	4.78517e-22	1.01136e-20	38.7563
INF2	-0.608862	3.63532	-10.1277	4.96918e-22	1.04676e-20	38.7189
DDHD2	0.905225	2.74238	10.122	5.21615e-22	1.09635e-20	38.6709
TGFB1	-0.638774	4.10959	-10.116	5.48766e-22	1.1513e-20	38.6206
MYT1	0.773953	0.736811	10.1151	5.52987e-22	1.1593e-20	38.613
MCM10	0.590591	1.38825	10.1144	5.56294e-22	1.16538e-20	38.6071
LMOD1	-0.792415	2.53081	-10.1063	5.95733e-22	1.24571e-20	38.5392
PET100	-0.601802	3.61434	-10.0832	7.23709e-22	1.5023e-20	38.3464
GPX1P1	-0.743769	0.879856	-10.077	7.62589e-22	1.58128e-20	38.2945
UCN	-0.620558	1.46461	-10.0739	7.83418e-22	1.62271e-20	38.2678
AC018638.5	-0.651311	3.06163	-10.0734	7.8669e-22	1.62889e-20	38.2637
TMPRSS3	-1.37214	2.10515	-10.0682	8.21479e-22	1.69784e-20	38.2208
CTSD	-0.932758	8.09789	-10.0476	9.7786e-22	2.00857e-20	38.0482
NBL1	-0.998634	4.28738	-10.0475	9.78157e-22	2.00857e-20	38.0479
CD69	-0.672704	1.25622	-10.0401	1.04094e-21	2.13211e-20	37.9862
GGT6	-1.12473	2.50955	-10.0357	1.08068e-21	2.21191e-20	37.9491
AC018638.8	0.668864	1.666	10.0347	1.08984e-21	2.22827e-20	37.9407
CD40	-0.629088	2.34248	-10.0311	1.1228e-21	2.29157e-20	37.9112
BBOX1	-0.654175	0.653839	-10.0237	1.19531e-21	2.43171e-20	37.8492
GZMA	-1.02549	2.28506	-10.013	1.30795e-21	2.65897e-20	37.76
HSPA13	0.613995	3.33843	10.0081	1.36299e-21	2.76888e-20	37.7191
SEC24D	0.597485	3.26767	10.0077	1.36758e-21	2.77525e-20	37.7158
CYP21A2	-0.665874	0.966826	-10.0074	1.37041e-21	2.77999e-20	37.7138
TRABD	-0.591352	3.76294	-10.0069	1.376e-21	2.79034e-20	37.7097
NXN	-0.654661	2.19987	-10.0052	1.3966e-21	2.83012e-20	37.695
LCK	-0.806448	1.42476	-10.0038	1.41335e-21	2.861e-20	37.6832
AL390719.2	-0.760334	1.83665	-10.0009	1.44828e-21	2.92964e-20	37.659
CNFN	-0.942564	2.84074	-9.99683	1.49804e-21	3.02066e-20	37.6255
PLAAT4	-1.20766	6.17142	-9.99656	1.5014e-21	3.02635e-20	37.6233
PLS1	0.665494	1.85098	9.98825	1.60991e-21	3.24164e-20	37.5542
COL18A1	-0.837668	4.40088	-9.97664	1.77457e-21	3.55312e-20	37.4577
PRLR	0.86672	4.15274	9.97254	1.83661e-21	3.6709e-20	37.4237
MAPK11	-0.643844	2.38593	-9.97116	1.85791e-21	3.70958e-20	37.4122
UBA7	-0.702441	3.38639	-9.96846	1.90051e-21	3.79066e-20	37.3898
SLC15A3	-0.633489	2.53572	-9.96226	2.00176e-21	3.98423e-20	37.3384
BICDL2	-0.738994	3.0014	-9.94496	2.3138e-21	4.59891e-20	37.1949
KCNN4	-0.893066	2.12578	-9.94186	2.37449e-21	4.7124e-20	37.1692
IRF7	-0.795102	4.1479	-9.93206	2.5774e-21	5.09266e-20	37.088
BOLA1	-0.586093	3.76604	-9.93169	2.58526e-21	5.10466e-20	37.085
FKBP4	0.60193	6.48424	9.92888	2.64668e-21	5.2205e-20	37.0617
NRCAM	0.971616	1.29011	9.92826	2.66058e-21	5.24431e-20	37.0565
ARHGAP40	-1.44653	1.51584	-9.92308	2.77818e-21	5.47043e-20	37.0137
ACSL3	0.606605	4.63554	9.91074	3.07987e-21	6.03532e-20	36.9116
ROCR	-0.680292	0.554107	-9.90859	3.13553e-21	6.14228e-20	36.8938
CD247	-0.601733	0.952318	-9.90504	3.22972e-21	6.31594e-20	36.8645
MBOAT1	0.966181	3.64903	9.89968	3.37758e-21	6.59154e-20	36.8202
ADIPOR2	0.756884	4.77434	9.89709	3.45123e-21	6.72837e-20	36.7988
CYP4Z2P	-1.09896	1.77614	-9.89575	3.48998e-21	6.79695e-20	36.7877
AC073861.1	-0.60798	3.33603	-9.89375	3.54885e-21	6.90453e-20	36.7712
CEBPA	-0.63375	2.72465	-9.8927	3.58016e-21	6.96307e-20	36.7625
NDUFA3	-0.588975	4.38276	-9.8865	3.76993e-21	7.31718e-20	36.7113
SEPTIN3	0.816748	1.54747	9.87823	4.03886e-21	7.82319e-20	36.643
IFITM3	-0.893746	8.12495	-9.86551	4.49024e-21	8.67101e-20	36.5381
ZFP36L1	-0.749912	5.89416	-9.86447	4.52912e-21	8.74016e-20	36.5296
ANLN	0.764078	2.47419	9.86441	4.53131e-21	8.74143e-20	36.5291
MYO6	0.650772	4.64109	9.86266	4.5981e-21	8.86128e-20	36.5146
SCGB3A1	-1.55034	1.52715	-9.85885	4.74602e-21	9.14327e-20	36.4832
NPM3	-0.640275	4.07669	-9.8549	4.90464e-21	9.44247e-20	36.4507
CXCR3	-0.799137	1.36072	-9.85318	4.97541e-21	9.56903e-20	36.4365
MRC2	-0.857249	4.13102	-9.84243	5.44035e-21	1.04281e-19	36.348
FCN2	-0.653073	0.638914	-9.84078	5.51572e-21	1.0569e-19	36.3344
ITPR3	0.639281	3.14091	9.83988	5.5569e-21	1.06407e-19	36.327
SLC25A29	-0.691139	3.2022	-9.8338	5.84466e-21	1.11655e-19	36.277
PRAG1	-0.920004	2.91549	-9.83104	5.98047e-21	1.14212e-19	36.2542
IL17RE	-0.851154	1.99642	-9.82698	6.18541e-21	1.17928e-19	36.2209
ID4	-0.967304	2.07461	-9.81449	6.86109e-21	1.30374e-19	36.1182
TESC	-0.609522	1.01845	-9.81305	6.9431e-21	1.31889e-19	36.1064
CFB	-1.27706	3.00117	-9.81036	7.10005e-21	1.34691e-19	36.0843
BCL3	-0.58712	4.44196	-9.80475	7.43815e-21	1.40964e-19	36.0382
S100A4	-0.833849	5.69718	-9.80412	7.47734e-21	1.4166e-19	36.033
AL590560.3	-0.768225	1.30192	-9.80328	7.52957e-21	1.42602e-19	36.0261
SLC39A6	1.29007	7.98965	9.79326	8.18093e-21	1.54732e-19	35.944
CCND1	1.11881	6.85623	9.79276	8.21489e-21	1.553e-19	35.9399
SCX	-0.643267	1.09508	-9.79063	8.36114e-21	1.57879e-19	35.9224
ASS1	-1.27811	3.94783	-9.78892	8.48056e-21	1.60081e-19	35.9083
PAQR6	-0.796966	1.76358	-9.78381	8.84734e-21	1.66784e-19	35.8664
FAM102B	0.745352	2.87061	9.76302	1.0507e-20	1.97288e-19	35.6961
LRRCC1	0.621672	2.85636	9.75635	1.11031e-20	2.08138e-19	35.6415
ANXA3	-0.906453	1.82118	-9.74896	1.18014e-20	2.20576e-19	35.5811
ADAM9	0.882764	3.80874	9.74759	1.19361e-20	2.22802e-19	35.5699
SPOCK2	-0.796216	1.87589	-9.74609	1.20849e-20	2.25432e-19	35.5576
APOBR	-0.858315	2.38492	-9.73957	1.27535e-20	2.37439e-19	35.5043
MEOX2	-0.589462	1.12738	-9.73846	1.2871e-20	2.39547e-19	35.4952
NPDC1	-0.714358	5.38957	-9.73423	1.33273e-20	2.47879e-19	35.4607
SOWAHA	-1.0314	1.3108	-9.72375	1.45312e-20	2.69041e-19	35.3751
FTL	-0.609538	10.8056	-9.72293	1.46294e-20	2.70684e-19	35.3684
ALDH5A1	0.719897	2.55487	9.72224	1.47134e-20	2.72035e-19	35.3627
AC010719.1	-0.688059	1.22563	-9.71617	1.54681e-20	2.85554e-19	35.3132
CRYZL2P	-0.619378	1.85463	-9.71338	1.58276e-20	2.91907e-19	35.2904
SERPINF1	-0.946747	5.40866	-9.7121	1.59951e-20	2.94711e-19	35.28
LY96	-0.630888	3.08372	-9.70777	1.65768e-20	3.04936e-19	35.2446
ITM2A	-0.842222	2.94547	-9.70195	1.73899e-20	3.19045e-19	35.1972
SLC1A2	0.839951	1.24025	9.70155	1.7448e-20	3.1993e-19	35.1939
COL14A1	-1.00724	2.99111	-9.69198	1.88764e-20	3.45234e-19	35.116
FSTL3	-0.697423	3.17607	-9.68886	1.93684e-20	3.53778e-19	35.0905
AC096733.3	0.928888	2.33108	9.68327	2.02789e-20	3.69819e-19	35.045
CCNA2	0.715948	2.83087	9.6809	2.06786e-20	3.76986e-19	35.0257
PPP1R3D	0.590576	2.90793	9.6783	2.11246e-20	3.84871e-19	35.0046
ESPN	-1.03948	2.67051	-9.6738	2.19199e-20	3.99233e-19	34.968
DNPH1	-0.705873	4.27051	-9.67321	2.20275e-20	4.00938e-19	34.9632
FABP4	-1.80912	3.54328	-9.67301	2.20628e-20	4.01451e-19	34.9616
ELOVL6	0.595623	1.90124	9.67066	2.24942e-20	4.0891e-19	34.9424
HOXD9	-0.641581	1.85316	-9.66358	2.38403e-20	4.32553e-19	34.8848
CADM4	-0.691358	4.22078	-9.66315	2.39255e-20	4.33961e-19	34.8813
LINC01871	-0.601475	0.877626	-9.65565	2.54431e-20	4.60024e-19	34.8204
SHC2	-0.840837	2.48469	-9.65181	2.62578e-20	4.74152e-19	34.7892
MCRIP2	-0.601997	3.02824	-9.65076	2.64851e-20	4.77803e-19	34.7807
TPRN	-0.603406	3.28735	-9.6419	2.84819e-20	5.11885e-19	34.7087
CD48	-0.772886	2.0325	-9.63897	2.91735e-20	5.23819e-19	34.685
AP3M2	0.627926	2.6814	9.63644	2.97849e-20	5.34628e-19	34.6644
RCAN1	-0.763926	2.4915	-9.63222	3.08345e-20	5.53121e-19	34.6302
CDKN1C	-0.70443	2.41287	-9.62622	3.23872e-20	5.80026e-19	34.5815
PPIC	-0.617718	4.58633	-9.61871	3.44426e-20	6.15714e-19	34.5206
SNHG5	-0.82074	4.34664	-9.61506	3.54852e-20	6.33359e-19	34.4911
SASH3	-0.72268	2.50896	-9.61341	3.59689e-20	6.41391e-19	34.4777
TPX2	0.815726	4.00378	9.60227	3.93992e-20	6.99717e-19	34.3875
LIF	-0.608835	1.1401	-9.59387	4.22007e-20	7.4668e-19	34.3195
AC005288.1	0.700344	3.18582	9.58703	4.46245e-20	7.87124e-19	34.2642
MUC1	-1.4706	6.2438	-9.58454	4.55405e-20	8.02776e-19	34.2441
TUBB6	-0.614539	3.33145	-9.55194	5.94165e-20	1.03872e-18	33.9808
SCPEP1	-0.708876	4.18285	-9.55035	6.01911e-20	1.0513e-18	33.968
UNC13D	-0.655525	1.64583	-9.54774	6.14849e-20	1.07258e-18	33.9469
HK2	0.772526	4.20018	9.54501	6.28658e-20	1.095e-18	33.925
TRAPPC6A	-0.588914	5.17236	-9.54445	6.31571e-20	1.09974e-18	33.9204
IL2RG	-0.984132	2.71221	-9.52885	7.17039e-20	1.24476e-18	33.7948
FLNB	0.704102	5.6934	9.52684	7.28899e-20	1.26381e-18	33.7785
MUCL1	-2.3609	3.36149	-9.52095	7.64657e-20	1.32339e-18	33.7311
CTSH	-0.614065	4.33398	-9.51485	8.03483e-20	1.38722e-18	33.6821
ARL4D	-0.709798	2.37951	-9.50361	8.80341e-20	1.51625e-18	33.5917
FANK1	-0.624669	1.79237	-9.49925	9.12031e-20	1.56657e-18	33.5567
BAG4	0.825601	3.0905	9.49758	9.24511e-20	1.5861e-18	33.5432
CCDC3	-0.639449	2.16741	-9.4922	9.65763e-20	1.65488e-18	33.5
AC100810.1	-0.609568	3.04425	-9.49077	9.76995e-20	1.67312e-18	33.4886
SIX4	0.666286	2.16676	9.48225	1.04695e-19	1.78756e-18	33.4201
STEAP3	-0.669443	3.13399	-9.47087	1.14806e-19	1.95433e-18	33.3289
H19	-0.902591	3.24905	-9.4705	1.15158e-19	1.95975e-18	33.3259
HLA-DRB6	-1.06808	3.56128	-9.46633	1.1911e-19	2.02337e-18	33.2925
LAGE3	-0.750244	4.92801	-9.45875	1.26644e-19	2.14817e-18	33.2318
MIR205	-0.885834	0.926494	-9.45546	1.30066e-19	2.20163e-18	33.2054
ECHDC2	-0.592288	2.58416	-9.4553	1.3023e-19	2.20375e-18	33.2041
NMB	-0.613316	2.13434	-9.45287	1.32818e-19	2.24555e-18	33.1846
TSTA3	-0.596355	5.00679	-9.4483	1.37825e-19	2.32538e-18	33.148
NUPR1	-0.877992	4.60181	-9.44814	1.37999e-19	2.32763e-18	33.1468
ARHGAP32	0.623282	3.02528	9.43785	1.49976e-19	2.52218e-18	33.0644
STK19B	-0.994174	1.42569	-9.43103	1.58467e-19	2.66028e-18	33.0099
KIF4A	0.697276	2.48734	9.41925	1.74284e-19	2.91893e-18	32.9158
AMFR	0.633966	5.19247	9.41718	1.77231e-19	2.96567e-18	32.8992
CCNO	-1.384	2.30286	-9.40876	1.89691e-19	3.16766e-18	32.8319
KRT5	-1.68522	2.91891	-9.40204	2.0025e-19	3.34106e-18	32.7783
SLC28A3	-0.639238	0.593042	-9.40056	2.02644e-19	3.37804e-18	32.7666
ZBTB18	-1.44894	3.26822	-9.3863	2.27322e-19	3.77288e-18	32.6529
EGR1	-1.20903	5.41712	-9.37634	2.46296e-19	4.07238e-18	32.5735
CD2	-1.02338	2.58014	-9.36903	2.6123e-19	4.3118e-18	32.5153
PHYHD1	-1.12339	2.84842	-9.36634	2.66944e-19	4.40103e-18	32.4939
TFAP2B	-1.6582	2.30826	-9.35931	2.8246e-19	4.64475e-18	32.438
PRELP	-0.901496	2.58544	-9.34708	3.11611e-19	5.09912e-18	32.3408
FOS	-1.3065	5.33959	-9.33836	3.34224e-19	5.45506e-18	32.2715
ARHGAP30	-0.604873	2.41113	-9.33639	3.3955e-19	5.53882e-18	32.2558
HLA-DQB2	-0.964217	2.64978	-9.33473	3.44099e-19	5.60662e-18	32.2427
PPP1R1B	-1.68757	2.61588	-9.33291	3.49147e-19	5.68725e-18	32.2283
MFGE8	-0.675593	3.69456	-9.32999	3.57437e-19	5.81398e-18	32.2051
TRIM36	0.892583	1.34688	9.32433	3.74031e-19	6.07351e-18	32.1602
PTN	-1.16682	2.83827	-9.3198	3.87863e-19	6.28738e-18	32.1242
Z99572.1	0.662348	1.37551	9.31716	3.9613e-19	6.41774e-18	32.1034
GZMK	-0.905441	1.55741	-9.30961	4.20826e-19	6.80623e-18	32.0435
RAB39B	0.72303	1.02771	9.30408	4.39893e-19	7.10254e-18	31.9997
CALML5	-2.06498	2.79772	-9.297	4.65546e-19	7.50399e-18	31.9436
PSMB9	-0.845235	3.15473	-9.27756	5.43815e-19	8.71142e-18	31.7899
AURKA	0.767131	2.95521	9.26858	5.84251e-19	9.33296e-18	31.7189
SYTL1	-0.617567	2.82978	-9.26076	6.21878e-19	9.91459e-18	31.6572
MT2P1	-0.657464	1.10839	-9.25289	6.62186e-19	1.05454e-17	31.5951
ROMO1	-0.691745	6.07939	-9.25239	6.64845e-19	1.05819e-17	31.5911
AP001816.1	-0.668979	2.3521	-9.24959	6.79822e-19	1.08112e-17	31.5691
RMND1	0.952086	4.42326	9.24797	6.88674e-19	1.09489e-17	31.5563
TRPS1	0.902359	5.29361	9.2378	7.46799e-19	1.18499e-17	31.4761
COPS9	-0.612157	4.77897	-9.22812	8.06688e-19	1.27718e-17	31.3998
COL6A2	-0.964757	6.93297	-9.21622	8.86749e-19	1.39889e-17	31.3062
TRAC	-1.01096	3.2337	-9.20744	9.50915e-19	1.49433e-17	31.2371
LHFPL6	-0.633359	3.78055	-9.20607	9.61292e-19	1.5098e-17	31.2264
EDN2	-0.896549	1.66126	-9.19871	1.01917e-18	1.5985e-17	31.1686
DSCC1	0.589036	2.10394	9.196	1.04139e-18	1.63111e-17	31.1472
GPX3	-1.01354	3.76752	-9.18461	1.13993e-18	1.77813e-17	31.0578
RENBP	-0.625026	2.19709	-9.18245	1.15964e-18	1.80591e-17	31.0409
AP000844.2	-1.14923	1.57428	-9.17793	1.20192e-18	1.86869e-17	31.0054
SNCG	-1.33763	3.57238	-9.17774	1.20379e-18	1.87109e-17	31.0039
NSD3	0.83349	3.18894	9.16315	1.35134e-18	2.09302e-17	30.8895
AC044907.1	0.715731	1.13725	9.16015	1.38381e-18	2.1404e-17	30.8661
CIDEA	-0.779582	0.778744	-9.15888	1.39788e-18	2.15923e-17	30.8561
CENPF	0.742159	2.8759	9.15826	1.4047e-18	2.16919e-17	30.8512
CIDEC	-1.13334	1.35895	-9.13781	1.65151e-18	2.54069e-17	30.6912
ANKRD50	0.716992	3.20693	9.13393	1.70286e-18	2.61686e-17	30.6609
TMSB4XP8	-0.803947	3.29001	-9.12936	1.76551e-18	2.71021e-17	30.6252
FMOD	-1.07551	4.72747	-9.12879	1.7735e-18	2.72176e-17	30.6207
TCIRG1	-0.684574	4.01396	-9.124	1.84197e-18	2.82e-17	30.5832
ALPL	-0.761574	2.24197	-9.12004	1.90045e-18	2.90719e-17	30.5523
PLTP	-0.748003	4.24424	-9.11575	1.96594e-18	2.99854e-17	30.5188
GPR162	-0.693751	1.12661	-9.11542	1.97099e-18	3.00463e-17	30.5163
PER1	-0.705298	2.5009	-9.11466	1.98292e-18	3.0204e-17	30.5103
LGALS1	-0.686788	8.01381	-9.10849	2.08177e-18	3.16336e-17	30.4622
INSIG1	0.691689	4.1975	9.09918	2.24042e-18	3.39448e-17	30.3896
PFN2	0.782433	4.62442	9.09607	2.2961e-18	3.47394e-17	30.3653
MMP2	-0.980579	6.01672	-9.0914	2.38214e-18	3.5987e-17	30.3289
PLAC9P1	-1.15096	1.4875	-9.08984	2.41156e-18	3.63832e-17	30.3168
FMO2	-0.668887	1.16804	-9.07294	2.75475e-18	4.14186e-17	30.1852
PSMB8-AS1	-0.608303	2.16042	-9.07289	2.75591e-18	4.14251e-17	30.1848
SYTL2	0.838264	3.2602	9.0723	2.76866e-18	4.15839e-17	30.1803
CD8B	-0.631874	1.0111	-9.06986	2.82241e-18	4.23466e-17	30.1612
PEBP4	-0.902487	0.842345	-9.06879	2.84611e-18	4.26797e-17	30.153
GNLY	-0.624821	1.04775	-9.06535	2.92433e-18	4.38181e-17	30.1262
RPS3	-0.681609	7.44915	-9.06067	3.03376e-18	4.5434e-17	30.0898
CHRDL1	-0.887089	1.42454	-9.05329	3.21494e-18	4.80841e-17	30.0325
PLIN4	-1.25884	2.22122	-9.04619	3.39936e-18	5.07758e-17	29.9773
PSMB8	-0.785976	5.08216	-9.04126	3.53349e-18	5.26828e-17	29.9391
AK5	-0.771542	1.03694	-9.04027	3.56103e-18	5.30518e-17	29.9314
ITM2C	-0.77071	3.88185	-9.03993	3.57067e-18	5.31815e-17	29.9287
RAMP2	-0.717477	4.51726	-9.03246	3.78622e-18	5.62452e-17	29.8708
RBP4	-1.05731	1.60644	-9.02085	4.14704e-18	6.13336e-17	29.7808
FAM83D	0.759243	2.49699	9.01884	4.21288e-18	6.22817e-17	29.7652
MIR4664	1.06446	3.13346	9.00224	4.79754e-18	7.05842e-17	29.6367
CANT1	0.589881	5.44575	9.00097	4.84546e-18	7.12566e-17	29.6269
SNX10	0.677859	2.9545	9.00059	4.85976e-18	7.14116e-17	29.624
CALHM6	-0.736104	2.054	-8.99795	4.96127e-18	7.28282e-17	29.6036
RARRES1	-0.866384	2.34877	-8.98895	5.32323e-18	7.80011e-17	29.5339
CD5	-0.676665	1.29196	-8.98112	5.65924e-18	8.27334e-17	29.4734
FOSB	-1.22207	2.47587	-8.97707	5.84102e-18	8.53253e-17	29.4422
GPD1	-1.08973	1.51657	-8.96938	6.20217e-18	9.04156e-17	29.3829
NUSAP1	0.728728	3.7594	8.96318	6.50989e-18	9.47322e-17	29.335
HSPA7	-0.719735	1.64102	-8.96305	6.51659e-18	9.48054e-17	29.334
PDLIM5	0.750021	3.75028	8.95837	6.75865e-18	9.81769e-17	29.2979
AC107464.3	-0.641968	1.24569	-8.95731	6.81499e-18	9.897e-17	29.2897
GDAP1	1.06931	2.79274	8.95582	6.89468e-18	1.00076e-16	29.2782
F7	-0.839634	1.39074	-8.94841	7.30442e-18	1.05862e-16	29.2212
CHI3L1	-1.20519	2.79457	-8.9422	7.66648e-18	1.10884e-16	29.1734
WNT3	0.612185	1.5068	8.9393	7.84193e-18	1.13307e-16	29.151
ABCD3	0.627063	3.99469	8.93562	8.06982e-18	1.16423e-16	29.1227
AL132988.1	-0.91259	2.79575	-8.92049	9.07816e-18	1.30343e-16	29.0063
RIMS4	1.35944	2.39381	8.91393	9.55272e-18	1.36985e-16	28.9559
LCN2	-1.08397	1.48714	-8.91054	9.80758e-18	1.40604e-16	28.9299
NETO2	0.757968	1.53375	8.90264	1.04285e-17	1.49168e-16	28.8693
PRRC2B	0.602611	3.78737	8.89812	1.08013e-17	1.54384e-16	28.8345
CD14	-0.729298	4.72389	-8.89662	1.09275e-17	1.56071e-16	28.8231
SLC16A6	1.08866	3.16594	8.88892	1.16006e-17	1.65189e-16	28.764
ASMTL-AS1	-0.601064	1.35003	-8.87428	1.29942e-17	1.84571e-16	28.6519
CGN	0.72149	3.96324	8.87305	1.31189e-17	1.86297e-16	28.6424
IGHD	-1.1302	1.36206	-8.87067	1.33631e-17	1.89623e-16	28.6242
NTHL1	-0.618816	3.20863	-8.87029	1.34028e-17	1.90139e-16	28.6213
AP003419.3	-0.595633	1.18538	-8.86269	1.42146e-17	2.00907e-16	28.5631
RSF1	0.61782	2.50843	8.85527	1.50545e-17	2.12356e-16	28.5064
SKIL	0.657826	3.47267	8.85316	1.5303e-17	2.15594e-16	28.4902
PLIN1	-1.18599	1.9871	-8.84521	1.62726e-17	2.28634e-16	28.4295
NOCT	0.696071	2.23582	8.84328	1.65171e-17	2.31842e-16	28.4148
CPT1A	0.658424	4.06349	8.83402	1.77425e-17	2.4849e-16	28.3441
PDGFRL	-0.742024	3.11245	-8.82431	1.91228e-17	2.66906e-16	28.27
C1S	-0.919913	4.92878	-8.8234	1.92587e-17	2.68671e-16	28.263
SPAG5	0.680125	2.7312	8.8196	1.98314e-17	2.76187e-16	28.2341
TMEM37	-0.640947	2.14701	-8.81864	1.99784e-17	2.78098e-16	28.2268
HCAR1	0.792614	3.0819	8.81382	2.0735e-17	2.88279e-16	28.1901
PRF1	-0.64777	1.24484	-8.81335	2.08104e-17	2.89256e-16	28.1865
CCR7	-0.758876	1.38876	-8.81237	2.09676e-17	2.913e-16	28.179
S1PR1	-0.62675	2.78428	-8.80239	2.26449e-17	3.1422e-16	28.103
ABHD17C	0.620218	3.30329	8.80193	2.27249e-17	3.15252e-16	28.0995
CRIM1-DT	-0.635557	1.84081	-8.79397	2.41626e-17	3.34628e-16	28.0389
SMIM1	-0.616331	2.0742	-8.79088	2.47442e-17	3.42433e-16	28.0154
OSBPL8	0.643711	3.10136	8.78466	2.59569e-17	3.58606e-16	27.9681
KLK10	-0.84892	0.723622	-8.78293	2.63047e-17	3.63148e-16	27.955
AC087350.1	0.640874	1.91969	8.77808	2.73041e-17	3.76308e-16	27.9181
ACADS	-0.718292	2.98026	-8.77191	2.86304e-17	3.9373e-16	27.8713
HSPB8	1.3552	3.90931	8.77021	2.90055e-17	3.98696e-16	27.8584
VPREB3	-0.599968	0.776174	-8.75729	3.20328e-17	4.39144e-16	27.7603
CAV1	-0.66366	3.86316	-8.74975	3.3939e-17	4.64273e-16	27.7032
KLF4	-0.757383	2.69356	-8.74849	3.42698e-17	4.68348e-16	27.6936
CDC42BPA	0.596549	2.46912	8.74237	3.59154e-17	4.8943e-16	27.6473
ZC3H12A	-0.611028	2.60256	-8.74205	3.6006e-17	4.90548e-16	27.6448
CCN3	-0.608062	1.529	-8.74117	3.62496e-17	4.93631e-16	27.6382
KRT16	-0.821393	1.08133	-8.73679	3.74846e-17	5.09962e-16	27.6051
ETFB	-0.629016	2.71769	-8.73101	3.91832e-17	5.32055e-16	27.5613
CD79A	-1.11556	1.91558	-8.7182	4.32205e-17	5.84235e-16	27.4644
ALOX5	-0.631506	2.44866	-8.71816	4.32323e-17	5.84255e-16	27.4641
CLPSL2	-0.828041	1.57966	-8.71566	4.40686e-17	5.95417e-16	27.4452
ERMP1	0.600632	4.1284	8.71336	4.4851e-17	6.05414e-16	27.4278
PTGIS	-0.677909	1.90843	-8.70337	4.84123e-17	6.52713e-16	27.3523
H2AC13	1.05363	1.81422	8.70215	4.88642e-17	6.58495e-16	27.3432
OBP2A	-0.653797	0.6202	-8.69927	4.99498e-17	6.7233e-16	27.3215
ST3GAL1	0.737397	3.81466	8.69763	5.05793e-17	6.80322e-16	27.3091
CCL22	-0.68715	1.38525	-8.68775	5.45451e-17	7.31766e-16	27.2345
AL627309.6	-0.672006	1.25462	-8.68226	5.68762e-17	7.61783e-16	27.1932
SERPINF2	-0.695268	1.4128	-8.68197	5.70026e-17	7.63121e-16	27.191
DIRAS3	-0.790223	1.03025	-8.68048	5.76553e-17	7.71497e-16	27.1797
CTXN1	-0.817022	4.39365	-8.66898	6.29417e-17	8.40067e-16	27.0931
BCL2	0.811398	3.67902	8.66521	6.47735e-17	8.63505e-16	27.0648
P3H3	-0.736788	3.14976	-8.66043	6.71749e-17	8.94473e-16	27.0288
TST	-0.622222	3.91118	-8.64499	7.55495e-17	1.00131e-15	26.9128
OGN	-0.958034	2.02991	-8.63856	7.93363e-17	1.05028e-15	26.8645
ANG	-0.706758	3.16344	-8.63593	8.09406e-17	1.07028e-15	26.8447
AL691482.4	-0.681144	1.06486	-8.63258	8.30285e-17	1.09687e-15	26.8195
MT2A	-0.851068	6.42349	-8.63147	8.37309e-17	1.10564e-15	26.8112
KLK5	-0.96797	1.22159	-8.61711	9.33781e-17	1.22536e-15	26.7035
IL6	-0.603861	0.691069	-8.61498	9.49005e-17	1.24477e-15	26.6875
IQANK1	0.620098	4.10411	8.61383	9.57275e-17	1.25389e-15	26.679
AC016596.3	-0.683046	3.15676	-8.61132	9.75666e-17	1.27739e-15	26.6602
MMP3	-0.925774	2.11356	-8.60168	1.04965e-16	1.37079e-15	26.588
TENT5B	-0.963707	2.74316	-8.59456	1.10782e-16	1.4451e-15	26.5347
HLA-DRA	-0.794362	8.49815	-8.59226	1.12734e-16	1.46922e-15	26.5175
JPH1	0.678647	1.41705	8.58945	1.15158e-16	1.49979e-15	26.4965
WNT11	-0.736299	0.986414	-8.58164	1.22165e-16	1.58743e-15	26.4382
S100A13	-0.652387	4.92816	-8.56018	1.43686e-16	1.8565e-15	26.2779
MIR503HG	-0.594737	1.00571	-8.55531	1.49068e-16	1.92298e-15	26.2416
ITGB2	-0.742248	3.36929	-8.54221	1.64557e-16	2.11181e-15	26.144
CTNND2	0.767459	1.78845	8.5375	1.70501e-16	2.18612e-15	26.109
HTRA1	-0.772755	6.58603	-8.534	1.75058e-16	2.24254e-15	26.0829
HTR7P1	0.788855	1.74914	8.53114	1.78872e-16	2.28986e-15	26.0617
HLA-DMB	-0.630705	2.93573	-8.53004	1.80356e-16	2.30781e-15	26.0535
TPSB2	-1.1623	3.0799	-8.52103	1.93027e-16	2.46112e-15	25.9865
FOLR2	-0.78269	2.5392	-8.51162	2.07181e-16	2.63804e-15	25.9166
CILP2	-0.728656	1.97985	-8.50542	2.17077e-16	2.75667e-15	25.8705
MYBL1	0.656426	1.52407	8.5037	2.19896e-16	2.79122e-15	25.8578
LIPE	-0.763905	1.88544	-8.49386	2.36769e-16	2.99474e-15	25.7848
HLA-C	-0.712243	8.32097	-8.48832	2.46831e-16	3.11855e-15	25.7437
HLA-A	-0.797633	7.91307	-8.46612	2.91539e-16	3.66635e-15	25.5794
DTL	0.652203	2.61202	8.46416	2.9586e-16	3.71987e-15	25.5649
PIP	-2.43525	5.33865	-8.45536	3.16012e-16	3.96887e-15	25.4998
HMGCS2	-1.63436	2.171	-8.44535	3.4059e-16	4.26909e-15	25.4259
AC025423.3	0.92358	0.754727	8.44496	3.41601e-16	4.28082e-15	25.423
TMEM238	-0.667456	2.76004	-8.44009	3.54261e-16	4.4346e-15	25.3871
GEM	-0.737189	3.17774	-8.43824	3.59204e-16	4.4945e-15	25.3734
GAS5	-0.586476	5.35794	-8.43282	3.74042e-16	4.67606e-15	25.3334
FAM111B	0.679994	2.37467	8.42926	3.84111e-16	4.79984e-15	25.3072
HBB	-0.946585	2.31265	-8.41673	4.21787e-16	5.25681e-15	25.2149
SLC5A1	-0.720013	0.77221	-8.41484	4.27786e-16	5.32576e-15	25.2009
COL17A1	-1.06769	1.79009	-8.41372	4.31366e-16	5.36682e-15	25.1927
NKD2	-0.64037	1.84994	-8.4113	4.39225e-16	5.45983e-15	25.1749
FRZB	-0.663029	2.42204	-8.40325	4.66385e-16	5.77855e-15	25.1157
LRG1	-1.30958	3.3637	-8.3952	4.9522e-16	6.11326e-15	25.0564
RNASE6	-0.599263	3.40938	-8.39507	4.95697e-16	6.11649e-15	25.0555
TRARG1	-0.866783	1.02658	-8.39386	5.00185e-16	6.16921e-15	25.0466
HLA-H	-0.783212	4.33182	-8.39327	5.02403e-16	6.19388e-15	25.0422
AC010168.2	0.625379	1.46875	8.37985	5.55135e-16	6.81453e-15	24.9437
SRPX	-0.724971	2.62848	-8.34639	7.11769e-16	8.63141e-15	24.6985
ADAMTS1	-0.735442	2.37726	-8.33472	7.76046e-16	9.38494e-15	24.6132
MYH11	-0.806871	1.84528	-8.33407	7.79792e-16	9.42226e-15	24.6084
HPX	-1.07656	2.38142	-8.33185	7.92728e-16	9.57248e-15	24.5922
DLG5	0.63328	3.34281	8.33115	7.96877e-16	9.61647e-15	24.587
HSF4	-0.60149	1.69814	-8.31769	8.80341e-16	1.05856e-14	24.4887
PADI2	-0.850879	2.31302	-8.31321	9.09999e-16	1.09284e-14	24.456
EGR3	-0.905847	2.20273	-8.31312	9.10619e-16	1.09336e-14	24.4554
AC061961.2	1.03236	1.11908	8.30863	9.4133e-16	1.12809e-14	24.4226
CEP55	0.616955	2.55814	8.30427	9.72197e-16	1.16362e-14	24.3908
AP001324.1	-0.828813	3.63848	-8.29655	1.0292e-15	1.23029e-14	24.3346
ZNF92	0.788641	3.42738	8.29372	1.05093e-15	1.25496e-14	24.314
ENO2	0.863983	3.59619	8.27269	1.22729e-15	1.46006e-14	24.1609
UBXN10-AS1	-0.740419	1.62009	-8.2572	1.37556e-15	1.62796e-14	24.0484
ACTA2	-0.755926	6.18043	-8.25605	1.38726e-15	1.64146e-14	24.0401
CYP4F23P	-0.91444	2.3326	-8.24911	1.45989e-15	1.72383e-14	23.9897
METRN	-0.794903	4.10392	-8.24435	1.51189e-15	1.78091e-14	23.9552
CALML3	-0.977428	1.25247	-8.24099	1.54963e-15	1.82337e-14	23.9309
MMP17	-0.593434	1.64527	-8.23565	1.61168e-15	1.89365e-14	23.8922
TMEM97	0.696823	3.71682	8.23368	1.63522e-15	1.92091e-14	23.8778
ADH1B	-1.06024	1.59857	-8.22212	1.78001e-15	2.08285e-14	23.7942
ACADSB	0.774034	4.15579	8.21549	1.86858e-15	2.1838e-14	23.7463
AC084880.1	0.627304	1.09071	8.21311	1.90151e-15	2.21956e-14	23.729
MIR5581	0.601334	1.29677	8.18904	2.26799e-15	2.62744e-14	23.5552
SPRY1	-0.643978	3.0628	-8.17238	2.56156e-15	2.95494e-14	23.4352
KLK11	-1.07713	0.839951	-8.17232	2.56283e-15	2.95581e-14	23.4347
CCN5	-0.899019	2.27897	-8.14605	3.10402e-15	3.55912e-14	23.2457
HLA-DPA1	-0.771223	5.10391	-8.13638	3.3304e-15	3.80873e-14	23.1763
GBP2	-0.63721	3.7577	-8.12252	3.6838e-15	4.1969e-14	23.0769
MEDAG	-0.585323	1.66957	-8.11731	3.82599e-15	4.34934e-14	23.0395
CLSTN2	1.1455	3.4869	8.10066	4.31756e-15	4.88576e-14	22.9203
RERG	0.80809	4.34647	8.0975	4.41776e-15	4.99518e-14	22.8977
SOCS3	-0.751978	4.14785	-8.09185	4.60259e-15	5.19696e-14	22.8573
ITPR1	0.678347	2.71949	8.07307	5.27315e-15	5.94117e-14	22.7232
ALDH1A1	-0.70446	2.66472	-8.06888	5.43575e-15	6.1111e-14	22.6933
RASD1	-1.04617	3.14611	-8.06612	5.5454e-15	6.22791e-14	22.6736
AOC3	-0.675275	2.68737	-8.05776	5.8908e-15	6.59279e-14	22.614
SCRN1	0.733725	3.69659	8.02823	7.29009e-15	8.09215e-14	22.4039
DACH1	0.896772	2.76216	8.01919	7.78062e-15	8.61319e-14	22.3398
PARD6B	0.929971	3.4396	8.00758	8.45876e-15	9.3295e-14	22.2574
DUSP1	-0.891066	5.85724	-8.00512	8.61012e-15	9.49093e-14	22.2399
ALOX15B	-1.39749	2.13118	-8.00331	8.72245e-15	9.61104e-14	22.2271
SFRP4	-1.00129	4.27459	-7.99749	9.09514e-15	1.00024e-13	22.1859
AL021068.1	0.660241	1.32277	7.96503	1.14812e-14	1.24963e-13	21.9563
CCDC80	-0.765286	3.45329	-7.94704	1.30597e-14	1.41282e-13	21.8293
BRF2	0.668686	2.44536	7.94086	1.36497e-14	1.4744e-13	21.7858
DTNA	0.607464	1.34364	7.93291	1.44477e-14	1.55707e-13	21.7298
BACE2	-0.654735	2.61945	-7.92986	1.47657e-14	1.58864e-13	21.7084
LAPTM5	-0.607793	5.65246	-7.92447	1.53454e-14	1.64635e-13	21.6704
YBX3	-0.62804	3.23285	-7.91951	1.58982e-14	1.70277e-13	21.6355
STEAP1	-0.714247	2.40628	-7.91303	1.66505e-14	1.78e-13	21.59
COL9A2	-0.887953	2.4536	-7.89933	1.83571e-14	1.95512e-13	21.4938
AC005831.1	0.622083	1.98711	7.89164	1.93905e-14	2.06057e-13	21.4399
PTPN13	0.6717	2.50452	7.8615	2.40224e-14	2.53296e-13	21.2289
NET1	0.626518	5.30142	7.86019	2.42472e-14	2.55478e-13	21.2197
MELK	0.604419	2.40483	7.8591	2.44354e-14	2.57413e-13	21.2121
IGHM	-1.69695	4.81149	-7.84385	2.7224e-14	2.8605e-13	21.1056
CDO1	-0.58777	1.19931	-7.81117	3.43045e-14	3.58007e-13	20.8779
ZNF385A	-0.650395	4.71748	-7.80845	3.49688e-14	3.64606e-13	20.859
UBE2E3	-0.624198	3.05058	-7.80725	3.52675e-14	3.67654e-13	20.8506
BCAS1	0.895222	2.51302	7.80652	3.54493e-14	3.69414e-13	20.8456
H2AC11	0.721259	1.27828	7.79349	3.8861e-14	4.03934e-13	20.7551
GAS1	-0.727245	2.77257	-7.78855	4.02388e-14	4.17343e-13	20.7208
C1QB	-0.742557	5.72404	-7.77442	4.44499e-14	4.59848e-13	20.6227
IGSF21	-0.895366	1.71918	-7.76586	4.72059e-14	4.86649e-13	20.5635
HLA-B	-0.748449	8.50663	-7.74654	5.40683e-14	5.53729e-13	20.4298
JCHAIN	-1.52256	4.86023	-7.7308	6.03778e-14	6.16355e-13	20.3212
OPRPN	-0.709827	0.552268	-7.72765	6.17278e-14	6.29686e-13	20.2994
RGS1	-0.858669	3.37239	-7.72591	6.24837e-14	6.36713e-13	20.2874
HLA-DRB5	-0.940308	5.88133	-7.7246	6.30615e-14	6.42257e-13	20.2783
PHGDH	-0.762834	2.72637	-7.69183	7.92995e-14	8.01907e-13	20.0528
MMP7	-0.99786	2.81991	-7.68956	8.05633e-14	8.14543e-13	20.0372
DMKN	-0.680603	1.92521	-7.6871	8.19564e-14	8.28335e-13	20.0203
RRM2	0.682441	3.10862	7.68571	8.27589e-14	8.36002e-13	20.0107
CYP4X1	-1.21455	3.10793	-7.68325	8.41914e-14	8.5002e-13	19.9938
ICAM1	-0.600903	2.98859	-7.67835	8.71145e-14	8.77823e-13	19.9602
CDC6	0.67345	2.33971	7.67631	8.83646e-14	8.89478e-13	19.9462
OLFM2	-0.697551	2.56467	-7.67126	9.1526e-14	9.20164e-13	19.9116
MT1L	-0.703558	1.70731	-7.66476	9.57688e-14	9.60112e-13	19.867
CXCL12	-0.681888	3.89324	-7.66195	9.76622e-14	9.77891e-13	19.8477
MRPL12	-0.605242	4.21578	-7.65625	1.01611e-13	1.01636e-12	19.8087
AL356311.1	0.826263	1.66684	7.65328	1.03732e-13	1.03703e-12	19.7884
LBP	-0.86809	0.878951	-7.64984	1.06244e-13	1.0614e-12	19.7648
ASRGL1	-0.599092	1.14707	-7.63833	1.15085e-13	1.14671e-12	19.6862
SORD	0.673882	3.43687	7.638	1.15355e-13	1.1492e-12	19.6839
ACTG2	-0.872819	2.06675	-7.6307	1.2135e-13	1.20661e-12	19.634
ASH2L	0.656763	3.86014	7.61816	1.32369e-13	1.31342e-12	19.5484
HTRA3	-0.907905	4.63373	-7.61581	1.34546e-13	1.33398e-12	19.5324
PLPBP	0.642186	4.31577	7.61125	1.38865e-13	1.37477e-12	19.5013
CCDC160	-0.620563	1.6397	-7.60536	1.44646e-13	1.43001e-12	19.4612
COL6A1	-0.815471	6.78796	-7.60229	1.47751e-13	1.4597e-12	19.4403
TMEM121	-0.589486	2.05366	-7.60117	1.48893e-13	1.47073e-12	19.4327
IGSF9	-0.616982	3.03961	-7.59619	1.54116e-13	1.51995e-12	19.3987
RETREG1	0.782944	3.40047	7.58329	1.68479e-13	1.65502e-12	19.3111
KIF20A	0.588857	2.66538	7.58289	1.68945e-13	1.65931e-12	19.3083
GPR183	-0.655429	2.3222	-7.57142	1.82873e-13	1.79025e-12	19.2304
SSC5D	-0.591789	2.0992	-7.55789	2.00746e-13	1.95783e-12	19.1386
COX6C	0.973295	7.58545	7.55727	2.01598e-13	1.96581e-12	19.1345
CRISPLD2	-0.645378	3.05376	-7.55237	2.08524e-13	2.02917e-12	19.1012
HLA-DOA	-0.589005	2.63275	-7.54265	2.22949e-13	2.16181e-12	19.0354
C1QC	-0.662881	5.92423	-7.52899	2.44896e-13	2.36697e-12	18.9431
PROM1	-0.866672	1.25138	-7.52642	2.4926e-13	2.40834e-12	18.9257
CACNA2D2	0.670041	2.21351	7.52094	2.58803e-13	2.4963e-12	18.8887
KRT81	-1.12976	1.69782	-7.5178	2.64452e-13	2.54778e-12	18.8675
ASCL1	1.07204	1.04606	7.50482	2.89056e-13	2.77358e-12	18.78
BGN	-0.662336	7.93547	-7.50409	2.90497e-13	2.78694e-12	18.7751
SLC9A3R1	0.661792	7.51149	7.49808	3.02704e-13	2.89723e-12	18.7346
SLC38A1	0.785662	5.04882	7.49592	3.07219e-13	2.93895e-12	18.72
CD8A	-0.6388	1.71998	-7.49198	3.15628e-13	3.01485e-12	18.6934
LGR4	0.692843	2.20186	7.49013	3.19633e-13	3.05157e-12	18.681
KCNJ3	1.54777	2.25899	7.48912	3.21853e-13	3.07174e-12	18.6742
LEP	-0.664819	0.656587	-7.48402	3.33276e-13	3.17439e-12	18.6399
CGA	1.3088	1.21188	7.46576	3.7756e-13	3.57766e-12	18.5172
FOLR1	-0.820339	1.08473	-7.46357	3.8323e-13	3.63019e-12	18.5026
GABRP	-0.897726	1.54205	-7.4559	4.0383e-13	3.81836e-12	18.4511
S100A9	-1.41398	4.09409	-7.45421	4.08507e-13	3.85937e-12	18.4397
BST2	-0.974416	7.26238	-7.44452	4.36386e-13	4.1139e-12	18.3748
SRGN	-0.62293	5.10206	-7.44121	4.46327e-13	4.19998e-12	18.3527
LAPTM4B	0.827299	5.59928	7.438	4.5617e-13	4.28836e-12	18.3312
SLC40A1	-1.06753	5.2115	-7.42125	5.1119e-13	4.79295e-12	18.2192
APOL1	-0.638005	4.30608	-7.41117	5.47401e-13	5.11264e-12	18.1519
APOC1	-0.784962	5.13853	-7.40334	5.77278e-13	5.38428e-12	18.0997
RHOBTB3	0.81352	3.0106	7.39165	6.24877e-13	5.81967e-12	18.0218
IGHV3-72	-0.971129	1.82073	-7.3807	6.72936e-13	6.24483e-12	17.9489
SLC49A3	-0.747481	3.0197	-7.3807	6.72936e-13	6.24483e-12	17.9489
ATF3	-0.802818	2.70662	-7.37912	6.80158e-13	6.30774e-12	17.9384
GAMT	-0.619393	4.5232	-7.37234	7.12095e-13	6.58679e-12	17.8933
FHL1	-0.661629	2.32451	-7.36865	7.30074e-13	6.752e-12	17.8688
ITGB4	-0.754293	3.81925	-7.35545	7.98103e-13	7.35493e-12	17.7812
NUPR2	-1.01009	2.42615	-7.35244	8.14484e-13	7.4962e-12	17.7612
PDE4B	-0.648281	1.86872	-7.32684	9.67786e-13	8.85427e-12	17.5917
NR4A1	-0.821262	2.74362	-7.32618	9.72052e-13	8.89045e-12	17.5874
PITX1	-0.944625	2.8554	-7.32507	9.79363e-13	8.95158e-12	17.58
EEF1A2	1.37426	5.22898	7.30427	1.12621e-12	1.02201e-11	17.4427
LINC02568	-0.850417	2.4105	-7.29399	1.20657e-12	1.09181e-11	17.375
IFITM2	-0.613537	6.14465	-7.29226	1.22068e-12	1.10335e-11	17.3636
NOSTRIN	-0.587891	2.48123	-7.28424	1.28806e-12	1.16168e-11	17.3108
IL4I1	-0.62971	1.89136	-7.27232	1.39507e-12	1.25462e-11	17.2323
CST3	-0.59705	6.51194	-7.2722	1.39619e-12	1.25523e-11	17.2315
BX284668.5	-0.591943	1.8614	-7.26182	1.49648e-12	1.33823e-11	17.1634
FST	-0.770847	2.28503	-7.26068	1.50787e-12	1.34799e-11	17.1559
RTN1	-0.728369	1.59939	-7.25797	1.53546e-12	1.37179e-11	17.1381
EXOC2	0.628828	3.95852	7.23153	1.83152e-12	1.62661e-11	16.9649
CLDN8	-0.7414	1.47105	-7.2013	2.23911e-12	1.97019e-11	16.7675
TOB1	0.626134	6.12432	7.19274	2.37007e-12	2.08286e-11	16.7116
VANGL2	-0.804131	2.46159	-7.16677	2.81485e-12	2.45896e-11	16.5427
ELP2	0.676566	4.25575	7.1549	3.04439e-12	2.65096e-11	16.4657
CSAD	-0.598268	3.09647	-7.14184	3.3184e-12	2.88164e-11	16.3811
EGR2	-0.615088	2.18337	-7.13744	3.41607e-12	2.96195e-11	16.3526
IGF2	-0.788155	3.47118	-7.13198	3.5414e-12	3.06688e-11	16.3172
PBK	0.60454	2.66621	7.13094	3.56578e-12	3.08706e-11	16.3105
HLA-DQA1	-0.689412	3.74584	-7.12199	3.78202e-12	3.2614e-11	16.2526
AC012213.4	0.631374	0.589722	7.10016	4.36565e-12	3.74445e-11	16.1117
LGR6	-0.591715	0.899858	-7.09987	4.37387e-12	3.7508e-11	16.1099
VSIG2	-0.878452	1.40363	-7.09759	4.43977e-12	3.80617e-11	16.0952
MDFI	-0.834203	2.84449	-7.07442	5.16798e-12	4.40925e-11	15.9461
SELL	-0.652099	2.14927	-7.03927	6.50245e-12	5.5009e-11	15.7206
H2BC7	0.672642	1.22326	7.03807	6.55354e-12	5.54248e-11	15.7129
CELSR2	0.723	3.8425	7.03642	6.62416e-12	5.59889e-11	15.7024
IGLC3	-1.54419	5.38434	-7.01938	7.4018e-12	6.23123e-11	15.5935
AC055854.1	-0.731164	1.63971	-7.01927	7.40732e-12	6.23495e-11	15.5927
C5orf38	-0.886301	2.67448	-7.01779	7.47909e-12	6.29352e-11	15.5833
ISLR	-0.737662	5.521	-7.01467	7.6324e-12	6.41684e-11	15.5634
IGLC2	-1.53149	5.95602	-7.01293	7.71881e-12	6.48662e-11	15.5523
MFAP2	-0.677486	3.48005	-7.00065	8.36006e-12	7.0028e-11	15.474
FADS1	0.607004	1.78608	6.99948	8.42404e-12	7.05537e-11	15.4665
CD36	-0.827812	2.13628	-6.99647	8.59019e-12	7.19135e-11	15.4473
IGKC	-1.62921	6.88316	-6.99644	8.59157e-12	7.19145e-11	15.4472
SOX9	-0.748057	3.97151	-6.98309	9.369e-12	7.81353e-11	15.3622
LY6E	-0.763173	6.57977	-6.97867	9.64073e-12	8.0284e-11	15.3341
CES1	-0.658679	1.51533	-6.97495	9.8761e-12	8.21722e-11	15.3105
CXCR4	-0.595818	4.83127	-6.97259	1.00283e-11	8.3378e-11	15.2955
SCGB2A2	-2.35713	5.72282	-6.96631	1.04437e-11	8.67304e-11	15.2556
TACSTD2	-0.771817	6.64212	-6.93168	1.30606e-11	1.07616e-10	15.0363
PPP2R2C	0.789971	1.58622	6.92896	1.32914e-11	1.09471e-10	15.0191
EFNA3	-0.672672	2.701	-6.91422	1.46134e-11	1.19909e-10	14.9261
TFF1	-1.75476	6.98153	-6.90533	1.54726e-11	1.26649e-10	14.87
CHRD	-0.737553	2.20575	-6.88209	1.79601e-11	1.46026e-10	14.7238
AQP5	-0.819689	0.837728	-6.88039	1.81569e-11	1.47562e-10	14.7131
APLP1	0.840979	1.74806	6.86085	2.05758e-11	1.66344e-10	14.5905
AZGP1	-0.967516	8.15157	-6.83314	2.4555e-11	1.97034e-10	14.4171
GLRB	0.691388	1.98051	6.83116	2.48661e-11	1.99474e-10	14.4048
CYP21A1P	-0.587439	1.33024	-6.82962	2.51121e-11	2.01391e-10	14.3951
SFN	-0.609948	5.06409	-6.80433	2.94924e-11	2.34672e-10	14.2375
LINC00993	-1.45401	4.32015	-6.7926	3.17721e-11	2.51969e-10	14.1645
GLYATL2	-0.78189	1.23497	-6.78612	3.31039e-11	2.61911e-10	14.1243
S100A6	-0.725069	8.04368	-6.77263	3.60548e-11	2.83998e-10	14.0406
NAPRT	-0.626884	3.61773	-6.76614	3.75657e-11	2.95491e-10	14.0003
CREB3L1	-0.731566	3.96865	-6.76596	3.7608e-11	2.95782e-10	13.9992
PCP2	-0.714654	2.57585	-6.72802	4.77772e-11	3.72526e-10	13.7647
CILP	-0.935329	4.00323	-6.72793	4.78044e-11	3.72687e-10	13.7641
CDH3	-0.668596	2.33197	-6.72592	4.84122e-11	3.7722e-10	13.7518
VTCN1	-1.33528	3.70262	-6.72439	4.88802e-11	3.8071e-10	13.7423
ISYNA1	-0.596837	4.50057	-6.72176	4.96967e-11	3.86911e-10	13.7261
NHLRC4	-0.634252	1.63791	-6.7119	5.28731e-11	4.10744e-10	13.6654
CCN2	-0.751734	6.5076	-6.68968	6.07822e-11	4.68927e-10	13.5288
IGFALS	-0.637013	1.4909	-6.66162	7.24414e-11	5.54305e-10	13.3569
IL7R	-0.6065	1.56108	-6.65934	7.34803e-11	5.61878e-10	13.343
H4C8	0.969103	3.73753	6.6593	7.34988e-11	5.61944e-10	13.3427
ERBB4	0.633857	2.19543	6.65674	7.46816e-11	5.70529e-10	13.3271
CCL2	-0.648867	3.06007	-6.6498	7.79825e-11	5.9479e-10	13.2847
IRAIN	0.585341	0.978646	6.64603	7.98413e-11	6.08554e-10	13.2617
SFRP2	-0.934608	7.33682	-6.6431	8.13077e-11	6.18993e-10	13.2438
MSI1	0.622965	1.3184	6.64165	8.20463e-11	6.2445e-10	13.235
KIT	-0.623089	1.78757	-6.63558	8.52065e-11	6.4712e-10	13.198
FAXDC2	-0.629647	1.7264	-6.63173	8.72767e-11	6.62314e-10	13.1745
SNHG19	-0.625248	5.16395	-6.62253	9.24135e-11	6.9962e-10	13.1185
MT-ND4L	0.710811	10.3837	6.6187	9.46392e-11	7.15425e-10	13.0952
S100A16	-0.725924	6.8013	-6.6053	1.02847e-10	7.74293e-10	13.0137
AC069120.1	0.760983	1.72477	6.56678	1.30527e-10	9.70643e-10	12.7804
H2BC21	0.770669	5.01329	6.56264	1.33906e-10	9.94473e-10	12.7554
FGD3	-0.740195	3.20003	-6.55312	1.41996e-10	1.05209e-09	12.6979
CLCA2	-0.712943	0.768331	-6.54967	1.45048e-10	1.07372e-09	12.6771
TIMP4	-0.645608	1.29081	-6.52099	1.73025e-10	1.27011e-09	12.5045
SH2D4A	-0.589096	2.2926	-6.51555	1.78899e-10	1.31154e-09	12.4718
BHLHE41	-0.598557	3.06134	-6.51141	1.83497e-10	1.34404e-09	12.447
KAZALD1	-0.625004	2.29126	-6.49495	2.02965e-10	1.47999e-09	12.3483
AGL	0.63998	2.96468	6.49348	2.04799e-10	1.49279e-09	12.3395
MAOB	-1.16372	3.81423	-6.4812	2.20764e-10	1.60363e-09	12.2661
SEC14L2	-0.887524	3.26174	-6.48103	2.21e-10	1.60513e-09	12.2651
F3	-0.688285	2.59991	-6.47344	2.31479e-10	1.67953e-09	12.2197
MAPK8IP2	0.676651	2.63014	6.46213	2.48e-10	1.79438e-09	12.1523
SERPINI1	0.757286	2.85019	6.46028	2.50818e-10	1.81362e-09	12.1412
SMIM22	-0.646132	5.07294	-6.45873	2.53191e-10	1.83032e-09	12.132
SLC34A2	-0.710901	1.0269	-6.45346	2.61456e-10	1.88767e-09	12.1006
DES	-0.644356	0.730719	-6.44733	2.714e-10	1.956e-09	12.0641
MACROH2A2	-0.710023	3.22268	-6.44571	2.74088e-10	1.97413e-09	12.0545
SCGB1D2	-1.98097	5.0943	-6.38295	4.00857e-10	2.84373e-09	11.6827
RPS28P7	-1.26411	7.29626	-6.37445	4.21937e-10	2.98733e-09	11.6326
KRT15	-1.16299	2.89239	-6.37232	4.27405e-10	3.02473e-09	11.62
AC096996.2	-0.718243	1.31351	-6.35083	4.86397e-10	3.42079e-09	11.4936
COL2A1	1.14961	1.54271	6.34905	4.91632e-10	3.45633e-09	11.4831
HS6ST3	0.606857	1.20081	6.33581	5.32305e-10	3.72849e-09	11.4054
S100A8	-0.991906	1.97805	-6.31495	6.03145e-10	4.20609e-09	11.2833
SBSPON	-0.690916	1.45771	-6.31242	6.1236e-10	4.26931e-09	11.2685
KRT6B	-0.771474	1.52483	-6.31215	6.13349e-10	4.27516e-09	11.2669
CCL28	-0.709837	1.88733	-6.309	6.25017e-10	4.35329e-09	11.2485
SLC7A2	1.11867	4.14602	6.30569	6.37498e-10	4.43589e-09	11.2292
BTG2	-0.645295	6.36708	-6.29821	6.66637e-10	4.62961e-09	11.1855
HOTAIR	-0.695545	1.41879	-6.28294	7.30171e-10	5.04687e-09	11.0966
DEGS2	-0.69041	4.23771	-6.27484	7.66272e-10	5.28233e-09	11.0494
LINC02544	-0.612609	2.23088	-6.27362	7.71866e-10	5.31896e-09	11.0423
XIST	0.708684	2.32776	6.26585	8.08366e-10	5.55304e-09	10.9972
NTN4	-0.871128	3.98924	-6.26311	8.21611e-10	5.63995e-09	10.9813
ADIPOQ	-0.858597	1.53332	-6.24278	9.26993e-10	6.33059e-09	10.8634
EFS	-0.709181	3.3051	-6.23668	9.61106e-10	6.55492e-09	10.8281
LDLRAD3	0.587357	4.18528	6.23346	9.79611e-10	6.67394e-09	10.8095
CPB1	2.07262	3.19487	6.2251	1.02927e-09	6.99223e-09	10.7612
AL450405.1	-0.611656	3.30646	-6.19453	1.23282e-09	8.3343e-09	10.585
AC120498.4	0.746547	2.68384	6.18668	1.29112e-09	8.71252e-09	10.5399
MIR4442	0.651711	2.55555	6.17841	1.35546e-09	9.12556e-09	10.4924
S100A7	-1.27762	1.29189	-6.16692	1.45007e-09	9.73727e-09	10.4265
SPINK8	-0.85717	1.70978	-6.13553	1.74275e-09	1.1615e-08	10.2471
VSTM2L	-0.666565	1.17664	-6.12686	1.8333e-09	1.21958e-08	10.1976
PLEKHS1	-0.734268	2.12913	-6.10953	2.02824e-09	1.34315e-08	10.099
C1orf115	-0.647405	3.53936	-6.09996	2.14438e-09	1.41611e-08	10.0447
RAMP3	-0.76451	3.99741	-6.09241	2.24064e-09	1.47729e-08	10.0019
GLDC	0.654588	0.852868	6.0863	2.32156e-09	1.52817e-08	9.96725
IRX2	-0.841683	3.03801	-6.08143	2.38817e-09	1.5702e-08	9.93965
SLC27A2	0.872603	2.59832	6.07978	2.41118e-09	1.5846e-08	9.93029
MRPS30	0.748088	4.14862	6.07304	2.50716e-09	1.64502e-08	9.89221
CHIT1	-0.618442	0.823471	-6.05306	2.81469e-09	1.83561e-08	9.77936
CTSK	-0.671104	6.25152	-6.04392	2.96725e-09	1.92893e-08	9.72788
SYT13	1.18667	2.66289	6.04068	3.02323e-09	1.96443e-08	9.70965
TFF3	-1.09698	7.25053	-6.03206	3.17729e-09	2.06125e-08	9.66118
MGP	-1.0898	8.43884	-6.02615	3.28744e-09	2.12907e-08	9.62794
TBX3	0.637349	4.46493	6.00683	3.67381e-09	2.36854e-08	9.5196
LPL	-0.617932	2.2941	-5.97953	4.29646e-09	2.7473e-08	9.36697
AC138932.2	-0.681051	3.22558	-5.96509	4.66627e-09	2.97145e-08	9.28649
SYTL5	0.625608	1.69514	5.9637	4.70333e-09	2.99372e-08	9.27878
CST4	-0.908214	1.32561	-5.95399	4.97138e-09	3.15623e-08	9.22476
SCNN1G	0.681638	1.50357	5.95098	5.05746e-09	3.20909e-08	9.20803
C4B	-0.76309	2.94903	-5.94763	5.15503e-09	3.26701e-08	9.18941
OLFM4	-0.750712	0.839889	-5.94186	5.32716e-09	3.3716e-08	9.1574
GASK1B	0.634801	4.59054	5.92689	5.80081e-09	3.65314e-08	9.0744
ISOC1	0.598747	4.77364	5.92672	5.80641e-09	3.65626e-08	9.07346
TNFRSF18	-0.676136	2.73353	-5.91348	6.25945e-09	3.92896e-08	9.00026
CST6	-0.746154	1.91819	-5.90848	6.43965e-09	4.03807e-08	8.97261
COL8A2	-0.623892	3.4603	-5.90079	6.72641e-09	4.20725e-08	8.93017
IGHG2	-1.16089	5.82344	-5.9002	6.74862e-09	4.22068e-08	8.92696
LINC01614	0.646122	2.61141	5.89588	6.91568e-09	4.31853e-08	8.90314
CPNE7	-0.65038	1.86789	-5.892	7.06908e-09	4.40998e-08	8.88177
TMEM145	0.606488	1.32022	5.88461	7.37096e-09	4.58777e-08	8.84104
SEZ6L	0.682719	0.787618	5.85942	8.4957e-09	5.24717e-08	8.70273
AQP3	-0.97614	3.11441	-5.84179	9.38085e-09	5.77448e-08	8.60623
ASCL2	-0.61256	1.45084	-5.79578	1.21367e-08	7.38796e-08	8.35551
RNU6-813P	0.831314	1.73376	5.76667	1.42719e-08	8.62241e-08	8.19781
KRT23	-0.868546	2.44921	-5.75602	1.51411e-08	9.12141e-08	8.14029
OAS3	0.585093	3.72439	5.75288	1.54069e-08	9.27375e-08	8.12336
SCGB2A1	-1.23221	2.86023	-5.73893	1.6645e-08	9.98632e-08	8.04817
SUSD2	-0.630563	2.84791	-5.73423	1.70832e-08	1.02384e-07	8.02289
IGLC7	-0.775568	1.40286	-5.72854	1.76296e-08	1.05471e-07	7.99227
FSIP1	0.73234	2.70563	5.72814	1.76681e-08	1.05679e-07	7.99014
NEURL1	0.684365	1.95683	5.72496	1.79816e-08	1.07498e-07	7.97304
RUNDC3A	0.591726	0.676522	5.71067	1.94566e-08	1.15854e-07	7.89637
IGLV4-69	-0.990424	2.6226	-5.69113	2.16659e-08	1.2854e-07	7.79178
GPRC5A	0.603623	5.13822	5.68409	2.25204e-08	1.33332e-07	7.75418
CAPN8	-0.754352	2.6452	-5.67572	2.35786e-08	1.39351e-07	7.70953
TMC5	-0.686529	2.48588	-5.66646	2.48064e-08	1.46259e-07	7.66019
COMP	-0.813807	4.79288	-5.65472	2.6452e-08	1.55564e-07	7.59775
MT-ATP8	0.608286	10.6936	5.65425	2.65196e-08	1.55909e-07	7.59527
AEBP1	-0.630257	6.81178	-5.64816	2.7418e-08	1.60892e-07	7.56289
IGLV7-46	-0.865553	2.09223	-5.63827	2.89387e-08	1.69432e-07	7.51043
GRP	-0.697348	2.28123	-5.62054	3.1872e-08	1.85786e-07	7.41662
IGLV8-61	-0.965743	2.35962	-5.61448	3.29397e-08	1.91716e-07	7.3846
CXCL17	-0.941072	2.02771	-5.6013	3.53833e-08	2.05227e-07	7.31507
ENHO	0.773055	2.11777	5.58518	3.86138e-08	2.22967e-07	7.23021
SAMD11	-0.620238	1.61419	-5.53624	5.02747e-08	2.865e-07	6.97395
MYBPC1	-0.689215	0.754813	-5.51962	5.49638e-08	3.11758e-07	6.88739
SNAP25	0.621038	0.729854	5.51865	5.52484e-08	3.13279e-07	6.88237
NFKBIZ	-0.657609	2.22277	-5.51327	5.68655e-08	3.22097e-07	6.85437
DCN	-0.629272	4.93315	-5.51133	5.74587e-08	3.2536e-07	6.8443
CXCL13	-1.03774	2.3975	-5.49969	6.11495e-08	3.45231e-07	6.78388
CXCL14	-1.13092	5.80314	-5.48134	6.74407e-08	3.79098e-07	6.68885
COL1A1	-0.695436	8.90088	-5.47926	6.81893e-08	3.83231e-07	6.67814
LINC01238	-0.615653	1.22623	-5.47803	6.86392e-08	3.85493e-07	6.67176
IGLL5	-0.894613	2.61858	-5.45455	7.7764e-08	4.34942e-07	6.55068
IGLV2-8	-0.918768	2.7285	-5.45369	7.81209e-08	4.36895e-07	6.54623
HLA-DQA2	-0.778611	3.33803	-5.43858	8.46331e-08	4.71144e-07	6.46858
AC093297.2	0.69711	3.63496	5.43582	8.58807e-08	4.77809e-07	6.45438
IGLV7-43	-0.805683	1.98847	-5.39767	1.05031e-07	5.79046e-07	6.2592
IGLV6-57	-1.01267	2.77775	-5.39576	1.06087e-07	5.84583e-07	6.24951
BNIPL	-0.650367	3.47975	-5.3946	1.06737e-07	5.87827e-07	6.24358
RPL10P6	-1.02001	2.19089	-5.38825	1.10358e-07	6.06656e-07	6.21124
IGLV2-18	-0.650228	1.37638	-5.38672	1.11251e-07	6.11271e-07	6.20343
NKX3-1	-0.601404	1.86734	-5.38329	1.13271e-07	6.22126e-07	6.186
BEX1	1.20788	2.09222	5.34465	1.38659e-07	7.54666e-07	5.99002
IGLV5-45	-0.707588	1.56459	-5.31681	1.60288e-07	8.67336e-07	5.8496
ATP8A2P1	-1.13348	4.17794	-5.31439	1.62316e-07	8.78059e-07	5.83743
IGKV1-6	-0.877368	2.58736	-5.30434	1.71011e-07	9.22296e-07	5.78689
THBS4	-0.719166	3.07116	-5.28704	1.87032e-07	1.0049e-06	5.70017
CYP4F22	-0.734142	1.64787	-5.28545	1.88578e-07	1.01273e-06	5.6922
AC044784.1	1.01729	2.44683	5.28407	1.89931e-07	1.01952e-06	5.68528
FCRLB	0.697073	1.33832	5.28064	1.93327e-07	1.03648e-06	5.66812
MAB21L4	-0.688781	1.46972	-5.27425	1.99805e-07	1.07e-06	5.63622
CPLX2	0.609022	0.406396	5.26381	2.10863e-07	1.12552e-06	5.58407
AGT	-0.728176	2.24732	-5.26177	2.13087e-07	1.13665e-06	5.57391
SDC1	-0.587132	6.15913	-5.23497	2.44557e-07	1.29692e-06	5.44061
RET	0.771364	3.0683	5.20603	2.83585e-07	1.48972e-06	5.29736
IGHV3-74	-0.878711	2.94422	-5.16763	3.44803e-07	1.79707e-06	5.10834
IGHJ3	-0.785225	2.19827	-5.15691	3.64054e-07	1.89308e-06	5.05582
C1orf116	-0.640292	1.94293	-5.15475	3.68064e-07	1.91305e-06	5.04523
C6orf141	0.706878	2.27781	5.12676	4.23964e-07	2.18647e-06	4.90857
IGKV3-15	-0.972069	3.56963	-5.12426	4.29334e-07	2.21257e-06	4.89641
AC243919.1	-0.649354	6.6764	-5.08248	5.29538e-07	2.70551e-06	4.69376
IGLV10-54	-0.72466	1.68252	-5.07485	5.50149e-07	2.80503e-06	4.65688
IGLV1-51	-1.05107	4.14048	-5.05725	6.00655e-07	3.05109e-06	4.57207
IGHJ2	-0.670582	1.51273	-5.05316	6.13006e-07	3.11078e-06	4.55242
IGKV3-11	-1.06762	4.63275	-5.05286	6.1391e-07	3.11482e-06	4.551
INSYN2A	0.708506	1.46282	5.04395	6.41759e-07	3.24687e-06	4.50817
AC092979.1	0.598478	0.634414	5.01355	7.462e-07	3.74736e-06	4.36265
CSTA	-0.601644	2.09293	-5.01342	7.46655e-07	3.74931e-06	4.36206
LAD1	-0.636452	3.37714	-4.99459	8.19446e-07	4.09823e-06	4.27231
ADCY1	0.619201	1.94535	4.99092	8.34393e-07	4.1686e-06	4.25487
IGLV3-21	-1.03889	3.69086	-4.98878	8.4324e-07	4.2117e-06	4.24469
TNS4	-0.600927	2.20428	-4.98176	8.72898e-07	4.35563e-06	4.21135
AC100801.1	-0.596387	1.05065	-4.94354	1.05289e-06	5.20506e-06	4.03057
IGHV3-73	-0.78345	1.88569	-4.91223	1.22658e-06	6.0199e-06	3.88341
IGKV2-24	-0.806046	2.30896	-4.90332	1.28083e-06	6.27371e-06	3.84171
IGKV1-9	-0.887315	3.08337	-4.87338	1.48074e-06	7.19665e-06	3.70201
IGLV2-11	-0.895743	3.53039	-4.87204	1.49035e-06	7.23967e-06	3.69578
STC1	0.746916	3.71599	4.86349	1.55312e-06	7.52536e-06	3.65605
CYP4F8	-0.586928	0.748559	-4.85999	1.57959e-06	7.64778e-06	3.63978
MZB1	-0.63921	2.96336	-4.85702	1.60232e-06	7.7486e-06	3.62602
MAPK15	-0.619609	2.36274	-4.83219	1.8055e-06	8.68185e-06	3.51109
CST9	0.942162	1.96633	4.82798	1.84231e-06	8.84768e-06	3.49167
TCN1	-0.841639	1.54409	-4.79911	2.11499e-06	1.00859e-05	3.35885
IGLV2-23	-0.985473	4.06521	-4.79496	2.15721e-06	1.02761e-05	3.33984
IGHV3-15	-0.920517	3.51128	-4.7218	3.05029e-06	1.42495e-05	3.00679
IGLV1-40	-0.989327	4.29711	-4.69257	3.49886e-06	1.62241e-05	2.87498
NPNT	0.614696	4.70906	4.65592	4.1512e-06	1.91077e-05	2.71084
IGKV2D-29	-0.647232	1.59835	-4.64244	4.41925e-06	2.02728e-05	2.65078
RPL10P9	-0.803822	2.88353	-4.64124	4.44401e-06	2.03765e-05	2.64542
IGKV1-5	-0.981452	4.62289	-4.62841	4.71607e-06	2.15564e-05	2.58841
IGKV1-17	-0.80857	2.71661	-4.62454	4.80127e-06	2.1916e-05	2.57123
IGKV3D-20	-0.657605	1.76296	-4.59537	5.49234e-06	2.48971e-05	2.44225
PNMT	-0.649468	1.33676	-4.59207	5.57654e-06	2.52487e-05	2.42767
IGKV3-20	-1.0227	5.5385	-4.56782	6.23233e-06	2.80023e-05	2.32108
RBP1	-0.648031	2.9587	-4.56025	6.45175e-06	2.89242e-05	2.28792
H1-12P	0.592014	2.29062	4.53615	7.20106e-06	3.20794e-05	2.18265
PGGHG	-0.660046	3.41597	-4.51706	7.85305e-06	3.48235e-05	2.09963
IGLV3-9	-0.608508	1.56331	-4.47636	9.43745e-06	4.14594e-05	1.9237
CACNG4	0.676056	4.7146	4.46599	9.88766e-06	4.33287e-05	1.87912
IGLV1-44	-0.887723	3.64698	-4.44842	1.0698e-05	4.66627e-05	1.80377
FOXI1	-0.603545	1.53026	-4.38716	1.40493e-05	6.03987e-05	1.54327
IGKV1-16	-0.783979	2.8059	-4.35547	1.61566e-05	6.89025e-05	1.4098
CACNA1H	0.593284	2.28671	4.35444	1.62299e-05	6.9184e-05	1.40548
SLC1A1	-0.643336	2.18088	-4.33907	1.73624e-05	7.37415e-05	1.34109
CEACAM5	0.8098	2.1669	4.32218	1.86941e-05	7.89975e-05	1.27057
IGHV4-39	-0.927806	3.83779	-4.32134	1.87621e-05	7.9273e-05	1.26711
NAT1	-0.749716	4.43551	-4.31284	1.94717e-05	8.21131e-05	1.23169
ELOVL2	0.74551	2.97186	4.30327	2.03e-05	8.53724e-05	1.19196
WFDC2	-0.940253	4.83368	-4.27475	2.29743e-05	9.60387e-05	1.07396
ISG15	-0.685758	6.16353	-4.25603	2.49089e-05	0.000103572	0.996909
SUSD3	-0.701451	5.1839	-4.25295	2.52422e-05	0.000104912	0.984246
PCSK1	0.681834	0.679676	4.24425	2.6206e-05	0.000108562	0.948547
H3C10	0.620845	2.93772	4.22434	2.85444e-05	0.000117608	0.867141
IGKV4-1	-0.945588	4.79082	-4.21836	2.92841e-05	0.00012043	0.842783
CHGA	0.645779	0.555744	4.20481	3.10297e-05	0.00012715	0.787663
[truncated: 36 more rows]
