# Supplementary material for: Identification of a novel five ferroptosis-related gene signature as a promising prognostic model for breast cancer
Source: J Cancer Res Clin Oncol. 2023 Sep 20;149(18):16779–95. doi: 10.1007/s00432-023-05423-5 (PMC10645672; doi:10.1007/s00432-023-05423-5)
Supplement: Supplementary file 4 — Supplementary file4 (XLSX 41 KB) [file 432_2023_5423_MOESM4_ESM.xlsx]

## Sheet: Sheet1
Supplementary Table 3: Differentially expressed genes between high-risk and low-risk groups
Tag	logFC	AveExpr	t	P.Value	adj.P.Val	B
APOOL	0.599406	2.53609	19.3542	9.06064e-72	5.16855e-67	152.532
NOP53	-0.906338	5.32169	-18.4036	6.54796e-66	1.86761e-61	139.09
ERCC6L	0.586744	1.30988	16.2914	1.83835e-53	2.62167e-49	110.542
PGK1	0.618949	6.28067	16.0834	2.77067e-52	3.16101e-48	107.842
KIF21A	0.586205	1.87387	15.626	1.00495e-49	8.77198e-46	101.975
INAFM1	-0.679023	3.15019	-15.6206	1.07643e-49	8.77198e-46	101.907
RPS15	-0.712199	6.72173	-15.1997	2.21811e-47	1.40589e-43	96.6042
TNFSF12	-0.588685	3.55314	-15.1776	2.92766e-47	1.67006e-43	96.328
RPS9	-0.648059	6.96636	-15.1605	3.6272e-47	1.881e-43	96.1148
CENPE	0.627196	1.54082	14.6502	2.02137e-44	6.78276e-41	89.8239
CIRBP	-0.682229	5.32383	-14.6291	2.6179e-44	8.29642e-41	89.5667
DPP7	-0.716202	5.16008	-14.4894	1.44055e-43	3.73521e-40	87.8704
EVA1B	-1.13258	3.89634	-14.3592	6.98849e-43	1.53328e-39	86.2996
C12orf57	-0.621257	5.13189	-14.3161	1.17704e-42	2.48678e-39	85.7811
ZNF219	-0.605808	2.00642	-14.195	5.05268e-42	9.29759e-39	84.3322
CLDN5	-0.821056	1.6699	-13.9881	5.97798e-41	9.21643e-38	81.8752
CNOT1	0.595967	3.97016	13.9132	1.45233e-40	2.07116e-37	80.9926
ANLN	0.882818	2.78234	13.8288	3.93767e-40	4.99157e-37	80.0008
RPL18	-0.606312	7.13406	-13.7814	6.88415e-40	8.18124e-37	79.4454
UBXN11	-0.62675	2.54588	-13.7055	1.67616e-39	1.83875e-36	78.5607
TNFRSF14	-0.61867	2.79849	-13.6511	3.16767e-39	3.2854e-36	77.928
PHPT1	-0.633469	5.06701	-13.6322	3.95353e-39	3.95659e-36	77.7077
ATP5F1D	-0.724797	4.19017	-13.6261	4.24568e-39	4.1757e-36	77.6368
ALKBH7	-0.684536	4.3423	-13.5731	7.86948e-39	7.48177e-36	77.0233
ZNF428	-0.595048	3.85504	-13.5654	8.61148e-39	8.05301e-36	76.9338
PLAC9	-0.828787	1.90468	-13.541	1.14265e-38	1.00279e-35	76.6526
BBC3	-0.612506	2.18804	-13.4843	2.20791e-38	1.79926e-35	75.9979
AC099850.4	0.928414	2.55118	13.3057	1.73091e-37	1.26587e-34	73.9512
PRKDC	0.683856	4.34114	13.2856	2.17835e-37	1.57293e-34	73.7227
KIF4A	0.763784	2.61459	13.2754	2.45022e-37	1.72556e-34	73.6058
RPLP1	-0.603824	8.44496	-13.2291	4.1624e-37	2.69818e-34	73.0791
NOXA1	-0.840925	2.86188	-13.2185	4.69495e-37	3.0092e-34	72.9595
AC113191.1	0.814392	2.48506	13.0625	2.76879e-36	1.59538e-33	71.1961
RPS28	-0.655263	6.47778	-13.0096	5.03855e-36	2.81783e-33	70.6012
KIF14	0.59186	1.29788	12.9984	5.72116e-36	3.13648e-33	70.475
ODF3B	-0.744837	2.83157	-12.9767	7.30321e-36	3.82206e-33	70.2324
RPL28	-0.601864	6.44099	-12.9656	8.28175e-36	4.25774e-33	70.1074
JUND	-0.65826	6.1929	-12.9655	8.28499e-36	4.25774e-33	70.107
DEPDC1	0.646016	1.53584	12.9029	1.67632e-35	8.17298e-33	69.4068
FAM83D	0.895595	2.75009	12.8997	1.73723e-35	8.32763e-33	69.3714
MZT2A	-0.683304	3.15722	-12.8973	1.78524e-35	8.48643e-33	69.3443
SCRN2	-0.633495	3.14442	-12.7593	8.35462e-35	3.75261e-32	67.8111
PLCH1	0.749466	1.08678	12.7496	9.30704e-35	4.11559e-32	67.7039
PEX11G	-0.589555	2.09075	-12.6462	2.93023e-34	1.22906e-31	66.5646
ASPM	0.669617	1.79763	12.6239	3.75105e-34	1.51755e-31	66.3193
ECT2	0.618291	3.38944	12.5517	8.31508e-34	3.2488e-31	65.5287
ARID5A	-0.696905	3.35594	-12.5488	8.58772e-34	3.3325e-31	65.4966
ZNF358	-0.602929	4.40851	-12.5443	9.02593e-34	3.47889e-31	65.4472
RACGAP1	0.611108	3.41403	12.5074	1.35318e-33	5.0124e-31	65.045
ARHGAP11A	0.58876	1.99897	12.4752	1.92611e-33	6.95398e-31	64.6944
BUB1	0.681728	2.25021	12.4708	2.02144e-33	7.22954e-31	64.6464
MZT2B	-0.791749	4.93137	-12.3667	6.30429e-33	2.03176e-30	63.5168
GADD45G	-0.885475	2.99908	-12.2635	1.93249e-32	5.89502e-30	62.4045
MCM10	0.66537	1.59414	12.1862	4.44981e-32	1.25661e-29	61.5764
RPL36	-0.600205	7.23372	-12.1748	5.0292e-32	1.4063e-29	61.4549
EVL	-0.916042	4.32503	-12.1189	9.16828e-32	2.4439e-29	60.8587
ATAD2	0.714078	3.496	12.1132	9.74998e-32	2.58687e-29	60.7976
SHC2	-0.74441	2.11036	-12.0607	1.70989e-31	4.39364e-29	60.24
CCNA2	0.745566	3.01192	12.045	2.02151e-31	5.17108e-29	60.0738
IGFBP6	-0.742205	2.78748	-12.0145	2.80117e-31	6.97773e-29	59.75
NME3	-0.782592	4.97022	-12.012	2.87591e-31	7.10187e-29	59.7238
PRR11	0.748057	2.19476	12.0049	3.10004e-31	7.5572e-29	59.6493
POMK	0.603342	1.3623	11.9676	4.61066e-31	1.09588e-28	59.2553
KLF2	-0.739468	3.70634	-11.925	7.24514e-31	1.67814e-28	58.8067
COX7A1	-0.725083	2.58541	-11.8393	1.79271e-30	3.859e-28	57.9075
SMC4	0.621424	2.95473	11.7485	4.65474e-30	9.31666e-28	56.9605
MKI67	0.746613	2.90671	11.7301	5.64597e-30	1.11442e-27	56.7689
PCP2	-0.875218	1.89409	-11.6886	8.71275e-30	1.6567e-27	56.3384
FAM111B	0.732326	2.61402	11.6446	1.37738e-29	2.51027e-27	55.884
EXO1	0.64163	1.95556	11.6418	1.41874e-29	2.56923e-27	55.8546
NCAPG	0.619267	2.10025	11.6352	1.51847e-29	2.73106e-27	55.7872
RAMP2	-0.690704	4.18556	-11.6003	2.1838e-29	3.79795e-27	55.4267
FKBP2	-0.676472	4.83379	-11.5955	2.29417e-29	3.97778e-27	55.3777
CST3	-0.737022	6.01276	-11.5884	2.46911e-29	4.25522e-27	55.3048
BCL2	-0.90725	3.28847	-11.5637	3.18862e-29	5.36554e-27	55.0511
BUB1B	0.599465	2.30145	11.5023	6.01637e-29	9.74994e-27	54.4212
MCM4	0.620236	4.28097	11.4882	6.95717e-29	1.11793e-26	54.2771
AURKA	0.709314	3.01755	11.4769	7.81645e-29	1.24201e-26	54.1615
JUNB	-0.753974	5.99713	-11.3972	1.77164e-28	2.66652e-26	53.3498
RRM2	0.762339	3.27852	11.3927	1.85463e-28	2.78409e-26	53.3044
MRPL41	-0.622381	4.55542	-11.3869	1.96887e-28	2.92479e-26	53.2451
KPNA2	0.664581	5.42381	11.3361	3.30505e-28	4.76094e-26	52.7313
DLGAP5	0.641229	2.34621	11.3257	3.67447e-28	5.26649e-26	52.6262
CLEC3B	-0.705343	2.43352	-11.3207	3.86968e-28	5.47747e-26	52.5749
TFRC	0.675306	4.14571	11.1815	1.58603e-27	2.02855e-25	51.1758
PHYHD1	-0.999673	2.54421	-11.1637	1.89853e-27	2.39602e-25	50.9975
AC007969.1	-0.690445	2.77756	-11.1119	3.1955e-27	3.92008e-25	50.4812
ADAM9	0.693459	3.93886	11.0942	3.81603e-27	4.6119e-25	50.3052
TPX2	0.783769	4.1751	11.0408	6.51498e-27	7.55366e-25	49.7749
GAS6	-0.671052	3.87912	-11.0344	6.94025e-27	7.99797e-25	49.7122
TTK	0.617041	1.94916	11.0118	8.69729e-27	9.84381e-25	49.4884
ADGRG6	0.645297	1.29171	11.0077	9.05845e-27	1.02121e-24	49.4481
PALM	-0.668643	2.74394	-10.9497	1.61373e-26	1.77367e-24	48.8756
CCDC85B	-0.717758	3.0405	-10.9231	2.09967e-26	2.26844e-24	48.6147
IGFBP4	-0.728426	8.0676	-10.9035	2.54945e-26	2.69816e-24	48.4223
CENPF	0.699685	3.16857	10.8899	2.91587e-26	3.06887e-24	48.2892
RPL13AP25	-0.612827	2.65491	-10.7583	1.06444e-25	1.02394e-23	47.0057
HIF1A	0.644724	4.46218	10.7509	1.14431e-25	1.09523e-23	46.934
CEP55	0.668456	2.77566	10.7426	1.24106e-25	1.18283e-23	46.8536
NXNL2	-0.63798	1.08749	-10.7281	1.4293e-25	1.34988e-23	46.7136
TOP2A	0.844534	4.26504	10.7235	1.49591e-25	1.40813e-23	46.6685
PRAME	1.29819	1.44857	10.712	1.67324e-25	1.56729e-23	46.5575
IER2	-0.596894	4.99243	-10.7032	1.8237e-25	1.68881e-23	46.4721
BATF	-0.733885	3.55277	-10.6692	2.53879e-25	2.30977e-23	46.1443
SELENOM	-0.683764	4.40358	-10.5082	1.20338e-24	9.94862e-23	44.6026
MELK	0.694763	2.63365	10.4391	2.33392e-24	1.85427e-22	43.9463
CCDC74A	-1.01639	2.92003	-10.4371	2.37926e-24	1.88766e-22	43.9273
KIF12	-1.05822	3.1515	-10.424	2.69495e-24	2.11247e-22	43.8039
ANTKMT	-0.591074	2.80925	-10.3509	5.4071e-24	4.09145e-22	43.1142
ACKR1	-1.10002	2.63522	-10.3427	5.84581e-24	4.41096e-22	43.0369
LOXL1	-0.60637	3.88043	-10.3422	5.87016e-24	4.42348e-22	43.0328
SUSD3	-1.2683	4.54392	-10.2833	1.02516e-23	7.43068e-22	42.4806
CEBPD	-0.740167	3.84619	-10.2752	1.10718e-23	7.98461e-22	42.4044
CDC42EP5	-0.604784	2.19335	-10.2383	1.56666e-23	1.11293e-21	42.0606
SEMA3B	-0.838216	2.2775	-10.2348	1.61967e-23	1.14773e-21	42.0277
CFD	-1.06496	3.64099	-10.2112	2.02202e-23	1.40664e-21	41.808
MED1	0.603957	3.39137	10.1629	3.17998e-23	2.15694e-21	41.3597
EGFL7	-0.683583	3.23889	-10.1612	3.22987e-23	2.18818e-21	41.3442
FGD3	-0.841013	2.95212	-10.1585	3.31312e-23	2.23396e-21	41.319
CLEC11A	-0.668706	3.2936	-10.1487	3.63068e-23	2.428e-21	41.2284
LAPTM4B	0.75772	5.67422	10.1324	4.22671e-23	2.79061e-21	41.0779
CAPN8	-1.01139	2.28001	-10.075	7.21099e-23	4.6427e-21	40.5491
FCER1A	-0.647515	1.43277	-10.0612	8.1968e-23	5.24779e-21	40.4222
SQLE	0.650636	4.3446	10.0343	1.05213e-22	6.59533e-21	40.1751
CDC6	0.650398	2.35206	10.0287	1.10848e-22	6.9182e-21	40.1235
NPDC1	-0.662424	4.85076	-9.95555	2.17659e-22	1.31388e-20	39.4556
SEMA3G	-0.59776	2.26286	-9.93714	2.57777e-22	1.5446e-20	39.2882
SNORD104	-0.891669	3.01188	-9.9271	2.82693e-22	1.68681e-20	39.1968
PYCARD	-0.762608	4.22059	-9.92696	2.83055e-22	1.68721e-20	39.1956
FOXM1	0.702965	2.99522	9.87636	4.49915e-22	2.60558e-20	38.737
GAMT	-0.809146	3.77561	-9.81981	7.53535e-22	4.23077e-20	38.2267
RAI2	-0.822208	2.92726	-9.79291	9.62174e-22	5.35476e-20	37.9848
KIF20A	0.611981	2.84986	9.78988	9.89036e-22	5.49353e-20	37.9576
COL16A1	-0.629563	3.39394	-9.77919	1.08972e-21	6.0176e-20	37.8617
RAMP3	-0.818354	3.64502	-9.77422	1.13997e-21	6.28296e-20	37.817
P3H3	-0.587071	3.02608	-9.75317	1.37932e-21	7.55104e-20	37.6285
TFF1	-2.15269	5.6107	-9.74472	1.4889e-21	8.11978e-20	37.5529
CPLX1	-0.592217	1.84533	-9.7442	1.49594e-21	8.15038e-20	37.5482
HCST	-0.621095	2.4191	-9.73625	1.6073e-21	8.73209e-20	37.4772
NOSTRIN	-0.66067	2.28544	-9.72645	1.75607e-21	9.48609e-20	37.3896
DEGS2	-0.996842	3.48237	-9.71064	2.02522e-21	1.08476e-19	37.2485
AC018738.1	-0.612063	4.14377	-9.62843	4.23869e-21	2.18618e-19	36.5179
RPL3P4	-0.697962	4.34601	-9.60196	5.37099e-21	2.74045e-19	36.2838
PLK1	0.599296	2.63525	9.5863	6.17659e-21	3.11803e-19	36.1456
CRACR2B	-0.734885	3.77929	-9.58288	6.36779e-21	3.20604e-19	36.1154
CDCA8	0.596391	3.1054	9.57804	6.64893e-21	3.33581e-19	36.0727
CHAD	-1.26977	3.00274	-9.52705	1.04644e-20	5.1371e-19	35.6242
ZMYND10	-0.665324	1.85569	-9.51935	1.12039e-20	5.48126e-19	35.5567
PLAC9P1	-0.814338	1.18259	-9.46076	1.88144e-20	9.0189e-19	35.0441
NBL1	-0.640585	4.03693	-9.36455	4.38168e-20	1.98058e-18	34.2083
IFITM2	-0.59903	5.88452	-9.34958	4.99479e-20	2.24349e-18	34.0789
BCAM	-0.756624	5.76992	-9.3417	5.35058e-20	2.39012e-18	34.0109
LINC00993	-1.48601	3.63674	-9.08599	4.86569e-19	1.94233e-17	31.8294
AC005912.1	-0.652019	4.03748	-9.03668	7.40462e-19	2.87731e-17	31.4147
CBX2	0.702576	1.9376	9.02077	8.47485e-19	3.2511e-17	31.2813
INAVA	0.60484	1.18293	9.01133	9.18099e-19	3.49846e-17	31.2023
HSPB6	-0.708077	2.14456	-8.82818	4.27828e-18	1.50555e-16	29.6826
RPL21P16	-0.617513	2.11287	-8.81658	4.71218e-18	1.64707e-16	29.5873
AQP1	-0.598363	4.96391	-8.81086	4.94184e-18	1.72312e-16	29.5403
MFAP4	-0.862887	4.03732	-8.77588	6.60735e-18	2.26508e-16	29.2536
BTG2	-0.717458	6.09526	-8.62422	2.3013e-17	7.36673e-16	28.0221
MYBL2	0.788629	3.81765	8.50147	6.23469e-17	1.89782e-15	27.039
QDPR	-0.610504	4.22561	-8.48647	7.03638e-17	2.12201e-15	26.9197
CHRD	-0.638968	1.88856	-8.4687	8.1185e-17	2.42721e-15	26.7786
TPM2	-0.596389	4.52665	-8.46397	8.43302e-17	2.51072e-15	26.7411
LIPE	-0.590005	1.79555	-8.45132	9.33531e-17	2.76635e-15	26.6409
CYP4F23P	-0.685734	1.89689	-8.43582	1.05711e-16	3.11476e-15	26.5183
NGFR	-0.621428	1.72147	-8.40262	1.37886e-16	4.00488e-15	26.2563
AC099336.2	-0.596089	3.00739	-8.39488	1.46686e-16	4.24318e-15	26.1953
ZFP36	-0.632374	5.75613	-8.28433	3.52805e-16	9.73653e-15	25.3302
CDH1	0.778396	5.92678	8.28004	3.64958e-16	1.00331e-14	25.2968
DNAJC12	-0.951654	3.50973	-8.26945	3.96746e-16	1.08495e-14	25.2145
BIRC5	0.62179	3.35544	8.26229	4.19754e-16	1.14512e-14	25.1589
FCGBP	-0.610127	1.55111	-8.24537	4.79534e-16	1.29765e-14	25.0277
SLC7A5	0.762549	4.06657	8.22466	5.64265e-16	1.51536e-14	24.8674
PTGDS	-0.766777	2.58694	-8.21652	6.01437e-16	1.60695e-14	24.8045
ATP8A2P1	-1.3272	3.5343	-8.20248	6.71384e-16	1.78714e-14	24.6961
SLC49A3	-0.596586	2.69347	-8.17975	8.01935e-16	2.11785e-14	24.521
CXCL14	-1.16239	5.52504	-8.05483	2.11368e-15	5.29293e-14	23.5664
LTB	-0.701339	2.12096	-7.94587	4.87084e-15	1.16843e-13	22.7444
AGR3	-1.41289	5.1584	-7.93023	5.48645e-15	1.30567e-13	22.6272
DUSP1	-0.665419	5.74025	-7.91952	5.9519e-15	1.41114e-13	22.547
TPSAB1	-0.719359	2.61147	-7.88224	7.89554e-15	1.84285e-13	22.2689
FOS	-0.82411	5.3326	-7.80997	1.36111e-14	3.08352e-13	21.733
TFF3	-1.43916	5.77866	-7.78721	1.61427e-14	3.6311e-13	21.5651
CCL19	-1.01661	3.37153	-7.76462	1.91133e-14	4.25732e-13	21.399
PLIN4	-0.838088	2.14661	-7.76055	1.97033e-14	4.3819e-13	21.3691
PI16	-0.683381	1.37759	-7.6756	3.70349e-14	7.96314e-13	20.7483
MIR205HG	-0.730773	2.25637	-7.64721	4.5668e-14	9.73137e-13	20.5423
ELN	-0.752744	3.55944	-7.64074	4.78993e-14	1.01802e-12	20.4954
HBB	-0.636025	2.18514	-7.63715	4.91793e-14	1.04445e-12	20.4695
TPRG1	-0.776118	1.86266	-7.61676	5.71364e-14	1.2067e-12	20.322
FABP4	-1.1272	3.51505	-7.60771	6.106e-14	1.28197e-12	20.2567
PSAT1	0.790278	1.92817	7.60067	6.42953e-14	1.34494e-12	20.206
REEP6	-0.830552	4.12606	-7.58662	7.12685e-14	1.48103e-12	20.1047
ADAMTS15	-0.790726	2.94231	-7.58027	7.46581e-14	1.54809e-12	20.0591
SEC14L2	-0.706643	3.00375	-7.57614	7.69463e-14	1.59322e-12	20.0294
SMOC2	-0.606657	4.21783	-7.56919	8.09525e-14	1.67071e-12	19.9795
SMIM22	-0.682771	4.37436	-7.55211	9.1703e-14	1.87966e-12	19.8569
CFB	-0.727163	3.03758	-7.50181	1.32186e-13	2.66258e-12	19.4976
SCUBE2	-1.12195	4.1469	-7.48055	1.54181e-13	3.07413e-12	19.3463
TTC36	-0.628527	1.92523	-7.45994	1.7892e-13	3.52915e-12	19.2001
PLAAT4	-0.729289	5.96866	-7.45432	1.86319e-13	3.66496e-12	19.1603
HPN	-0.669398	3.34589	-7.3849	3.0669e-13	5.84915e-12	18.6707
SERPINA11	-0.87041	2.2838	-7.37261	3.34841e-13	6.35842e-12	18.5845
FOSB	-0.761777	2.43889	-7.35673	3.75011e-13	7.06945e-12	18.4732
AL157387.1	-1.20333	3.51065	-7.33462	4.38922e-13	8.20644e-12	18.3186
MLPH	-0.841251	4.86957	-7.33123	4.49618e-13	8.39541e-12	18.295
TPSB2	-0.726047	2.7236	-7.29937	5.63614e-13	1.04082e-11	18.0731
CIDEC	-0.697503	1.36474	-7.29221	5.92883e-13	1.09239e-11	18.0234
MAPT	-0.722588	2.67558	-7.29061	5.99623e-13	1.10374e-11	18.0123
MMP1	0.918689	2.43187	7.26994	6.93881e-13	1.2654e-11	17.869
DNALI1	-0.686582	2.89854	-7.26788	7.04013e-13	1.28183e-11	17.8548
PTPRT	-0.688464	1.77558	-7.23279	9.01223e-13	1.6197e-11	17.6124
TUBA3D	-0.626025	1.32697	-7.1976	1.15323e-12	2.04491e-11	17.3704
SHROOM1	-0.751085	2.68647	-7.19529	1.17204e-12	2.07698e-11	17.3545
LINC02568	-0.675711	2.09531	-7.19282	1.19244e-12	2.10985e-11	17.3376
SCD	0.690569	6.37102	7.12398	1.92515e-12	3.31677e-11	16.8676
DPT	-0.656161	3.80308	-7.11481	2.05142e-12	3.51521e-11	16.8053
GALNT3	0.597216	2.90433	7.07553	2.69055e-12	4.52877e-11	16.5393
CITED4	-0.758771	4.48043	-7.01448	4.09085e-12	6.74057e-11	16.1284
PLIN1	-0.752903	1.98286	-6.98903	4.86679e-12	7.92298e-11	15.9582
PGR	-0.838506	2.17163	-6.95434	6.16149e-12	9.90352e-11	15.7269
PGGHG	-0.65821	3.13004	-6.95311	6.21334e-12	9.98405e-11	15.7187
NAT1	-1.0172	4.04118	-6.92382	7.57603e-12	1.1998e-10	15.5244
UBE2C	0.588477	4.49496	6.9173	7.91729e-12	1.24899e-10	15.4812
FBP1	-0.64734	5.20299	-6.91387	8.10284e-12	1.27579e-10	15.4585
CD24	0.754223	7.69508	6.90597	8.54683e-12	1.34125e-10	15.4063
CYBRD1	-0.598838	5.3128	-6.87522	1.05119e-11	1.62946e-10	15.2035
C4B	-0.675575	2.831	-6.84252	1.30884e-11	2.00325e-10	14.9888
G0S2	-0.683067	3.03337	-6.7989	1.75082e-11	2.63797e-10	14.7038
GPD1	-0.646676	1.56009	-6.79882	1.75176e-11	2.6387e-10	14.7033
AC008268.1	-0.778193	2.30396	-6.68417	3.73463e-11	5.37976e-10	13.9622
STC2	-0.937189	4.95447	-6.66622	4.20004e-11	6.00469e-10	13.8473
RASD1	-0.610646	3.07877	-6.62874	5.36325e-11	7.53179e-10	13.6081
MRPS30-DT	-0.884331	2.19229	-6.61149	5.99915e-11	8.37326e-10	13.4985
FADS2	0.690774	3.24789	6.60889	6.10125e-11	8.50537e-10	13.482
ZNF703	-0.652517	5.24897	-6.56488	8.1108e-11	1.11361e-09	13.2036
EGR1	-0.635902	5.56876	-6.53569	9.78747e-11	1.32901e-09	13.0198
IGFBP2	-0.601336	4.44657	-6.52911	1.02102e-10	1.38245e-09	12.9785
C7	-0.585098	1.60517	-6.52153	1.07193e-10	1.44692e-09	12.9309
ADH1B	-0.669479	1.71352	-6.30009	4.34117e-10	5.42589e-09	11.5646
NTN4	-0.674103	4.19671	-6.29452	4.49431e-10	5.61238e-09	11.5307
PLAT	-0.599726	3.90107	-6.24213	6.21651e-10	7.62776e-09	11.2142
KCNE4	-0.716554	3.10712	-6.20854	7.64449e-10	9.27025e-09	11.0124
CCL21	-0.723581	2.66801	-6.17789	9.2234e-10	1.10696e-08	10.8293
COL17A1	-0.610596	1.8958	-6.16129	1.02074e-09	1.21585e-08	10.7304
SAA1	-0.862808	4.27925	-6.14947	1.09698e-09	1.30068e-08	10.6602
LRG1	-0.72886	3.09912	-6.05026	1.99828e-09	2.29448e-08	10.0757
SLC44A4	-0.787431	4.47228	-6.04075	2.11563e-09	2.42094e-08	10.0201
THBS4	-0.626866	2.98606	-6.03311	2.21461e-09	2.52559e-08	9.97552
AGTR1	-0.684174	1.61871	-5.98515	2.94825e-09	3.29701e-08	9.69683
AC037198.2	-0.715225	2.60472	-5.95829	3.45739e-09	3.82586e-08	9.54172
TMPRSS3	-0.597733	2.32099	-5.90888	4.62748e-09	5.02609e-08	9.25799
PDZK1	-0.686833	1.8393	-5.90781	4.65653e-09	5.05571e-08	9.2519
SCGB3A1	-0.703057	1.61065	-5.86677	5.92228e-09	6.34305e-08	9.01795
NPY1R	-0.960453	3.1048	-5.85266	6.43035e-09	6.85503e-08	8.93788
ZG16B	-0.593007	4.43462	-5.84648	6.66612e-09	7.08519e-08	8.90286
NCCRP1	0.630159	1.60065	5.82355	7.61638e-09	8.0353e-08	8.77325
PYDC1	-0.667801	1.47146	-5.80518	8.4718e-09	8.88683e-08	8.66975
H4C8	0.598159	3.56348	5.7958	8.94358e-09	9.34562e-08	8.61707
SRARP	-0.632858	2.13708	-5.7731	1.01948e-08	1.05603e-07	8.48978
WNK4	-0.587289	2.06619	-5.75277	1.14587e-08	1.17988e-07	8.37619
CASP14	0.65908	0.994508	5.7523	1.14894e-08	1.18241e-07	8.37359
IGHA2	-0.921603	5.34767	-5.7445	1.20153e-08	1.23273e-07	8.3301
C16orf89	-0.586033	1.80456	-5.68877	1.65145e-08	1.66088e-07	8.02111
AL157387.2	-0.853447	2.87544	-5.6566	1.98182e-08	1.97219e-07	7.84401
PADI2	0.591218	3.06564	5.63409	2.25026e-08	2.21967e-07	7.72069
ELF5	0.615018	1.73725	5.46746	5.68316e-08	5.28772e-07	6.82209
SCGB1D2	-1.27167	4.74038	-5.3466	1.09578e-07	9.78517e-07	6.18625
KRT14	-0.871586	3.80742	-5.33702	1.15363e-07	1.0268e-06	6.13646
CLIC6	-0.787076	2.55166	-5.28269	1.54243e-07	1.34865e-06	5.85548
GATA3	-0.645589	6.82182	-5.26328	1.7099e-07	1.48394e-06	5.75581
PIP	-1.18744	5.26771	-5.23329	2.00392e-07	1.71975e-06	5.60241
AREG	-0.700898	3.27359	-5.20169	2.36643e-07	2.0058e-06	5.44173
AC008663.1	-0.613789	1.88456	-5.12823	3.4713e-07	2.87147e-06	5.07171
TSPAN1	-0.658403	4.29386	-5.12101	3.60365e-07	2.97319e-06	5.03559
SCGB2A2	-1.31329	5.36247	-5.07114	4.65975e-07	3.77894e-06	4.78759
RPS28P7	-0.718698	7.2011	-5.06998	4.68746e-07	3.80033e-06	4.78187
GP2	-0.609137	1.91252	-5.05746	4.99806e-07	4.03323e-06	4.71999
ANKRD30A	-0.609822	2.3464	-5.03029	5.74202e-07	4.58126e-06	4.58618
SPDEF	-0.634173	5.96499	-5.02003	6.04987e-07	4.80988e-06	4.53584
TFAP2B	-0.668284	2.38009	-5.01299	6.27037e-07	4.97547e-06	4.50133
C19orf33	-0.652224	3.67023	-4.98951	7.06275e-07	5.55937e-06	4.38665
MAOB	-0.634987	3.93021	-4.98832	7.10543e-07	5.59219e-06	4.38084
ESR1	-0.708319	4.18065	-4.9329	9.39088e-07	7.2489e-06	4.11223
CP	0.605138	1.98269	4.90516	1.07866e-06	8.24921e-06	3.97885
CA12	-0.639968	5.11675	-4.87863	1.23067e-06	9.32302e-06	3.85198
GLYATL2	0.595538	2.03645	4.80911	1.73346e-06	1.2857e-05	3.52258
CRISP3	0.596847	1.26009	4.7069	2.84567e-06	2.0347e-05	3.04655
WFDC2	-0.692407	4.59533	-4.65804	3.59443e-06	2.52855e-05	2.82249
AGR2	-0.782484	6.23301	-4.45283	9.3657e-06	6.15078e-05	1.90584
GFRA1	-0.670501	3.93573	-4.38835	1.25543e-05	8.04748e-05	1.62606
LTF	-0.832691	4.98569	-4.31783	1.72226e-05	0.000107771	1.32456
S100A8	0.661815	2.7428	4.30124	1.85402e-05	0.000115472	1.25432
S100A9	0.696454	5.03658	4.03472	5.8564e-05	0.00032946	0.161673
IGHA1	-0.651367	7.71173	-3.97469	7.52083e-05	0.00041459	-0.0750637
CYP4Z1	-0.6181	2.62499	-3.66386	0.000260642	0.00128472	-1.24571
