# Supplementary material for: Identification of a novel five ferroptosis-related gene signature as a promising prognostic model for breast cancer
Source: J Cancer Res Clin Oncol. 2023 Sep 20;149(18):16779–95. doi: 10.1007/s00432-023-05423-5 (PMC10645672; doi:10.1007/s00432-023-05423-5)
Supplement: Supplementary file 5 — Supplementary file5 (XLSX 9 KB) [file 432_2023_5423_MOESM5_ESM.xlsx]

## Sheet: Sheet1
Supplementary Table 4: Copy number variation, total amplification percentage, and total deletion percentage of genes.
cancertype	symbol	a_total	d_total	a_hete	d_hete	a_homo	d_homo	entrez
BRCA	APOOL	12.3148	19.7222	12.2222	19.6296	0.0925926	0.0925926	139322
BRCA	BCL2	15.7407	31.1111	14.0741	30.1852	1.66667	0.925926	596
BRCA	PRAME	12.4074	42.963	11.2963	42.8704	1.11111	0.0925926	23532
BRCA	SLC40A1	10.3704	20.7407	9.16667	20.7407	1.2037	0	30061
BRCA	TFF1	21.8519	16.8519	20.8333	16.7593	1.01852	0.0925926	7031
